# Supplementary material for: Germline Jak2-R1063H mutation interferes with normal hematopoietic development and increases risk of thrombosis and leukemic transformation
Source: Leukemia. 2025 Aug 21;39(11):2745–57. doi: 10.1038/s41375-025-02737-w (PMC12589134; doi:10.1038/s41375-025-02737-w)
Supplement: Supplementary file 4 — Data Set 1 [file 41375_2025_2737_MOESM4_ESM.xlsx]

## Sheet: Overview
	Title:	Germline Jak2-R1063H mutation interferes with normal hematopoietic development and increases risk of thrombosis and leukemic transformation
	Authors:	Veronika Zimolova, Monika Burocziova, Linda Berkova, Srdjan Grusanovic, Jan Gursky, Lubos Janotka, Petr Kasparek, Alena Pecinova, David Kundrat, Dusan Hrckulak, Jakub Onhajzer, Ivana Jeziskova, Lucie Nekvindova, Barbora Weinbergerova, Sarka Pospisilova, Michael Doubek, Meritxell Alberich-Jorda, Vladimir Korinek, Vladimir Divoky, Lucie Lanikova
	Annotation:	Transcriptional analysis of HSCs and LK sorted at 3 and 12 months of age (i.e. differentially expressed genes (DEGs), FDR £ 0.05).
	Accesion number:	Supporting data are available in the BioStudies database (http://www.ebi.ac.uk/biostudies) under accession number S-BSST12345, E-MTAB-14686 - Expression profiling of hematopoietic stem cells/progenitors from young (3 months) and old (12 months) homozygous Jak2 R1063H mice and wild-type controls.

## Sheet: HSC_WT_12mvsHSC_MUT_12m
genes	gene_name	gene_biotype	logFC	logCPM HSC_WT_12m	logCP HSC_MUT_12m	PValue	FDR	signif_up (in HSC MUT 12m) =50	signif_down (in HSC MUT 12m) =36
ENSMUSG00000040152	Thbs1	protein_coding	1.22568	4.42969	6.64035	1.28875e-15	1.62615e-12	1	0
ENSMUSG00000040435	Ppp1r15a	protein_coding	0.973666	6.68538	7.47507	5.13113e-13	2.94294e-10	1	0		protein coding UP
ENSMUSG00000073643	Wdfy1	protein_coding	1.03713	5.26394	6.30792	9.56325e-10	4.161e-07	1	0		putative EGR1 target genes	14
ENSMUSG00000060791	Gmfg	protein_coding	0.979893	5.21692	6.15443	1.53624e-08	5.70125e-06	1	0		all	50
ENSMUSG00000020715	Ern1	protein_coding	0.725198	7.53975	8.27462	2.2424e-08	7.85962e-06	1	0
ENSMUSG00000038244	Mical2	protein_coding	1.56622	2.42216	4.18503	5.27928e-07	0.000123296	1	0
ENSMUSG00000054889	Dsp	protein_coding	1.44451	3.14553	4.62606	9.00593e-07	0.000195926	1	0
ENSMUSG00000089809	Rasgef1b	protein_coding	0.849014	4.84321	5.79525	7.26746e-06	0.00117565	1	0
ENSMUSG00000026764	Kif5c	protein_coding	2.38303	-0.0789303	2.40521	3.28624e-05	0.00461671	1	0
ENSMUSG00000024014	Pim1	protein_coding	0.529006	7.97485	8.49177	4.30646e-05	0.00582729	1	0
ENSMUSG00000009927	Rps25	protein_coding	0.555728	6.80103	7.39346	4.5063e-05	0.00598532	1	0
ENSMUSG00000015647	Lama5	protein_coding	0.731549	5.07138	5.78236	7.31174e-05	0.00904505	1	0
ENSMUSG00000027487	Cdk5rap1	protein_coding	1.09192	3.34074	4.39027	0.0002854	0.0307793	1	0
ENSMUSG00000032340	Neo1	protein_coding	0.571716	5.87701	6.37673	0.00031261	0.0331472	1	0
ENSMUSG00000036523	Greb1	protein_coding	3.4411	0.535036	4.0698	5.64789e-23	1.4253e-19	1	0
ENSMUSG00000038418	Egr1	protein_coding	1.2852	6.82039	8.09122	2.02964e-22	4.26834e-19	1	0
ENSMUSG00000104713	Gbp6	protein_coding	1.13429	6.28143	7.40803	1.0422e-16	1.46116e-13	1	0
ENSMUSG00000053007	Creb5	protein_coding	1.43572	3.41546	5.96415	1.65151e-15	1.89443e-12	1	0
ENSMUSG00000005474	Myl10	protein_coding	1.2279	3.85389	6.39324	8.25173e-14	6.50752e-11	1	0
ENSMUSG00000064354	mt-Co2	protein_coding	1.13738	3.83166	6.82274	9.66613e-14	7.17454e-11	1	0
ENSMUSG00000079363	Gbp4	protein_coding	1.01701	5.21	6.27702	5.85681e-10	2.63933e-07	1	0
ENSMUSG00000116207	Nnt	protein_coding	2.04447	-0.894129	4.15303	6.02895e-09	2.37729e-06	1	0
ENSMUSG00000107705	Gm45062	protein_coding	2.67846	-1.25467	3.40151	4.19625e-08	1.35765e-05	1	0
ENSMUSG00000103034	Gm8797	protein_coding	2.32385	1.42214	3.75562	5.21292e-08	1.64441e-05	1	0
ENSMUSG00000030786	Itgam	protein_coding	1.08109	4.58604	5.63789	8.71763e-08	2.34041e-05	1	0
ENSMUSG00000035299	Mid1	protein_coding	0.789383	5.90392	5.61146	2.97048e-07	7.4963e-05	1	0
ENSMUSG00000110195	Pde2a	protein_coding	1.32843	1.53605	3.90939	4.75098e-07	0.000117545	1	0
ENSMUSG00000095041	ENSMUSG00000095041	protein_coding	0.665699	8.65152	9.36099	5.37428e-07	0.000123296	1	0
ENSMUSG00000115232	Gm49378	protein_coding	2.62769	-1.41324	1.29128	2.71124e-06	0.000543023	1	0
ENSMUSG00000022899	Slc15a2	protein_coding	0.876518	4.72041	5.82358	3.3008e-06	0.000640761	1	0
ENSMUSG00000092021	Gbp11	protein_coding	1.6409	1.49519	3.4935	3.50993e-06	0.000661019	1	0
ENSMUSG00000078173	Lenep	protein_coding	2.84183	-1.66329	1.92153	4.96346e-06	0.0008947	1	0
ENSMUSG00000024500	Ppp2r2b	protein_coding	2.20166	0.060481	2.92345	5.04137e-06	0.000895945	1	0
ENSMUSG00000096255	Dynlt1b	protein_coding	1.20896	3.64073	4.87706	6.77003e-06	0.00114256	1	0
ENSMUSG00000073940	Hbb-bt	protein_coding	2.31282	0.22672	2.3706	6.82864e-06	0.00114256	1	0
ENSMUSG00000057777	Mab21l2	protein_coding	1.36241	2.94592	4.23385	6.88179e-06	0.00114256	1	0
ENSMUSG00000070390	Nlrp1b	protein_coding	2.33916	0.568443	2.96429	7.68377e-06	0.00122726	1	0
ENSMUSG00000009378	Slc16a12	protein_coding	0.843589	4.65038	5.64319	1.3298e-05	0.00207153	1	0
ENSMUSG00000078612	Fyb2	protein_coding	1.76154	0.155395	2.70149	2.11947e-05	0.00318375	1	0
ENSMUSG00000058126	Tpm3-rs7	protein_coding	1.11198	3.7491	4.10958	3.64907e-05	0.00505977	1	0
ENSMUSG00000116069	Gm49510	protein_coding	1.33351	2.80668	4.15846	4.34114e-05	0.00582729	1	0
ENSMUSG00000019935	Slc17a8	protein_coding	0.786416	4.86125	5.60934	5.07741e-05	0.00653743	1	0
ENSMUSG00000094777	H2ac24	protein_coding	0.517465	7.52869	8.04932	7.74159e-05	0.00948382	1	0
ENSMUSG00000067916	Zfp991	protein_coding	0.617916	5.8969	6.54597	7.89932e-05	0.009584	1	0
ENSMUSG00000063954	H2ac19	protein_coding	0.522055	7.20262	7.7047	8.13992e-05	0.00978186	1	0
ENSMUSG00000003273	Car11	protein_coding	2.14821	0.315189	2.42921	0.000134543	0.0154333	1	0
ENSMUSG00000066009	Zfp987	protein_coding	1.21389	2.77571	4.20155	0.000144773	0.0164572	1	0
ENSMUSG00000021215	Net1	protein_coding	0.506044	6.92127	7.40377	0.000178184	0.0200744	1	0
ENSMUSG00000078496	Zfp982	protein_coding	0.620997	5.43288	6.07977	0.000302143	0.0323089	1	0
ENSMUSG00000047821	Trim16	protein_coding	1.28403	2.60113	3.87047	0.000319302	0.0335746	1	0
ENSMUSG00000024610	Cd74	protein_coding	-1.24072	6.50033	5.58968	2.11112e-15	2.21985e-12	0	1
ENSMUSG00000009350	Mpo	protein_coding	-1.11355	7.24376	6.11725	1.3198e-14	1.28102e-11	0	1
ENSMUSG00000101645	Gm28635	protein_coding	-1.47172	5.83937	2.44147	1.48919e-13	1.03043e-10	0	1
ENSMUSG00000064358	mt-Co3	protein_coding	-1.00646	7.67011	4.08428	1.60116e-13	1.03043e-10	0	1
ENSMUSG00000056999	Ide	protein_coding	-0.999349	8.09356	7.09595	1.63327e-13	1.03043e-10	0	1
ENSMUSG00000021614	Vcan	protein_coding	-4.12911	2.91504	-0.765531	1.34172e-11	6.77193e-09	0	1
ENSMUSG00000030653	Gm45837	protein_coding	-1.64473	5.10766	0.00361624	7.4144e-11	3.59826e-08	0	1
ENSMUSG00000093954	Gm16867	protein_coding	-2.36464	3.86619	-0.681421	2.89111e-09	1.17678e-06	0	1
ENSMUSG00000072676	Tmem254	protein_coding	-1.32118	5.31857	4.03216	1.50642e-08	5.70125e-06	0	1
ENSMUSG00000054641	Mmrn1	protein_coding	-0.756106	9.56125	8.69206	5.47531e-08	1.68506e-05	0	1
ENSMUSG00000039109	F13a1	protein_coding	-0.996903	5.94436	4.92103	5.82516e-08	1.75004e-05	0	1
ENSMUSG00000020120	Plek	protein_coding	-0.723864	7.3446	6.57995	1.9998e-07	5.25699e-05	0	1
ENSMUSG00000006154	Eps8l1	protein_coding	-0.930286	5.76039	4.83218	6.62713e-07	0.000149323	0	1
ENSMUSG00000022066	Entpd4b	protein_coding	-0.989969	5.55787	4.56051	2.18042e-06	0.000458543	0	1
ENSMUSG00000026728	Vim	protein_coding	-0.635157	7.78555	7.1835	2.44523e-06	0.000497645	0	1
ENSMUSG00000036594	H2-Aa	protein_coding	-0.967905	5.36747	4.61169	2.98128e-06	0.000587778	0	1
ENSMUSG00000069874	Irgm2	protein_coding	-0.715415	6.63406	5.9562	3.95464e-06	0.000733819	0	1
ENSMUSG00000060586	H2-Eb1	protein_coding	-1.13622	4.74964	3.97904	5.26043e-06	0.000921891	0	1
ENSMUSG00000069833	Ahnak	protein_coding	-0.669712	6.93424	6.28776	5.62462e-06	0.000972212	0	1
	Flt3	protein_coding	-1.31839	4.49086	2.95546	1.23963e-05	0.0019552	0	1
ENSMUSG00000095463	Entpd4	protein_coding	-0.794738	5.84161	5.04935	1.73974e-05	0.00267708	0	1
ENSMUSG00000046805	Mpeg1	protein_coding	-1.14498	4.87162	3.53007	1.90411e-05	0.00289471	0	1
ENSMUSG00000020125	Elane	protein_coding	-1.2478	4.54148	3.19742	2.37592e-05	0.00348597	0	1
ENSMUSG00000049103	Ccr2	protein_coding	-1.22647	4.57382	3.37572	2.60528e-05	0.00377856	0	1
ENSMUSG00000001281	Itgb7	protein_coding	-1.14735	4.73979	3.64371	3.29295e-05	0.00461671	0	1
ENSMUSG00000034664	Itga2b	protein_coding	-0.547141	8.15013	7.61036	3.71683e-05	0.00509772	0	1
ENSMUSG00000032193	Ldlr	protein_coding	-0.827678	5.52594	4.74574	4.66529e-05	0.00613194	0	1
ENSMUSG00000029657	Hsph1	protein_coding	-0.575477	7.15986	6.60681	4.76567e-05	0.00619931	0	1
ENSMUSG00000028156	Eif4e	protein_coding	-0.591296	6.9619	6.37536	5.16427e-05	0.00658209	0	1
ENSMUSG00000038725	Pkhd1l1	protein_coding	-0.697626	5.94143	5.1438	8.28934e-05	0.00986745	0	1
ENSMUSG00000024164	C3	protein_coding	-0.994123	4.90846	3.97713	0.00010157	0.0117579	0	1
ENSMUSG00000073421	H2-Ab1	protein_coding	-0.665497	5.75648	5.29705	0.000182879	0.0204209	0	1
ENSMUSG00000045868	Gvin1	protein_coding	-0.481536	9.17672	8.73717	0.000376802	0.0390677	0	1
ENSMUSG00000020396	Nefh	protein_coding	-0.592519	6.21871	5.62075	0.000377735	0.0390677	0	1
ENSMUSG00000026193	Fn1	protein_coding	-0.539792	6.6558	6.11967	0.000418317	0.0429132	0	1
ENSMUSG00000025203	Scd2	protein_coding	-0.464122	8.24534	7.7829	0.000438858	0.0446573	0	1

## Sheet: HSC_WT_3m vs HSC_WT_12m
genes	gene_name	gene_biotype	logFC	logCPM HSC_WT_3m	logCPM HSC_WT_12m	PValue	FDR	signif_up (in HSC_WT_12m) =542	signif_down (in HSC_WT_12m) =401
ENSMUSG00000024065	Ehd3	protein_coding	2.00968	4.68918	6.70164	2.05465e-38	5.27923e-35	1	0
ENSMUSG00000032340	Neo1	protein_coding	2.54357	3.36626	5.89419	2.67586e-38	5.72946e-35	1	0		protein coding UP
ENSMUSG00000023960	Enpp5	protein_coding	1.58053	5.02802	6.61275	2.84062e-30	4.05483e-27	1	0		putative EGR1 target genes	342
ENSMUSG00000020773	Trim47	protein_coding	1.70245	5.71098	7.42095	2.03943e-27	2.62006e-24	1	0		all	542
ENSMUSG00000032531	Amotl2	protein_coding	2.23585	3.55935	5.78716	7.55865e-26	7.46969e-23	1	0
ENSMUSG00000032372	Plscr2	protein_coding	4.14847	0.71087	4.69671	1.5248e-25	1.39922e-22	1	0
ENSMUSG00000020689	Itgb3	protein_coding	1.73402	6.44526	8.18957	1.01338e-23	7.65814e-21	1	0
ENSMUSG00000021796	Bmpr1a	protein_coding	3.03854	1.705	4.66865	5.10052e-22	3.64036e-19	1	0
ENSMUSG00000041842	Fhdc1	protein_coding	2.39664	3.69859	6.08956	8.01749e-20	4.68185e-17	1	0
ENSMUSG00000051212	Gpr183	protein_coding	6.39444	-1.63356	3.36806	8.62143e-18	3.9557e-15	1	0
ENSMUSG00000030313	Dennd5b	protein_coding	1.24588	4.96915	6.2205	1.47162e-15	5.10972e-13	1	0
ENSMUSG00000036192	Rorb	protein_coding	4.68562	0.277148	4.71982	2.20326e-15	7.44877e-13	1	0
ENSMUSG00000040265	Dnm3	protein_coding	4.0857	0.372919	4.24239	7.12661e-14	1.94799e-11	1	0
ENSMUSG00000053062	Jam2	protein_coding	2.17217	3.28126	5.43746	1.68321e-13	4.32485e-11	1	0
ENSMUSG00000001435	Col18a1	protein_coding	2.05613	3.42312	5.47092	1.22432e-12	2.91274e-10	1	0
ENSMUSG00000022146	Osmr	protein_coding	5.31858	-1.21825	3.21748	2.21688e-12	4.74672e-10	1	0
ENSMUSG00000040562	Gstm2	protein_coding	2.9203	1.63115	4.49597	4.5635e-12	9.16051e-10	1	0
ENSMUSG00000021638	Ocln	protein_coding	2.01498	2.48359	4.46905	5.38555e-12	1.04831e-09	1	0
ENSMUSG00000023092	Fhl1	protein_coding	1.21486	4.45383	5.67274	2.396e-11	4.46107e-09	1	0
ENSMUSG00000015316	Slamf1	protein_coding	1.09528	4.99766	6.09878	3.40272e-11	5.98832e-09	1	0
ENSMUSG00000032311	Nrg4	protein_coding	2.22062	2.31537	4.49369	3.75727e-11	6.52292e-09	1	0
ENSMUSG00000037820	Tgm2	protein_coding	1.32838	7.6367	8.97885	8.76388e-11	1.48144e-08	1	0
ENSMUSG00000061119	Prcp	protein_coding	0.907497	6.00619	6.92487	9.37939e-11	1.54483e-08	1	0
ENSMUSG00000002985	Apoe	protein_coding	1.0802	7.95421	9.04861	9.82553e-11	1.59783e-08	1	0
ENSMUSG00000050248	Evc2	protein_coding	1.86977	4.59395	6.46619	1.3434e-10	2.13071e-08	1	0
ENSMUSG00000043003	Rasef	protein_coding	5.22665	-1.752	1.90338	1.49514e-10	2.34244e-08	1	0
ENSMUSG00000074129	Rpl13a	protein_coding	0.890077	9.03076	9.93197	1.51428e-10	2.34385e-08	1	0
ENSMUSG00000026864	Hspa5	protein_coding	0.827335	8.1498	8.98946	1.79115e-10	2.73939e-08	1	0
ENSMUSG00000052727	Map1b	protein_coding	1.85331	3.19673	5.0348	2.42888e-10	3.62835e-08	1	0
ENSMUSG00000019889	Ptprk	protein_coding	2.05819	2.53801	4.55927	8.87255e-10	1.23897e-07	1	0
ENSMUSG00000037169	Mycn	protein_coding	0.738868	7.97422	8.72512	9.55889e-10	1.32046e-07	1	0
ENSMUSG00000015568	Lpl	protein_coding	1.9525	2.99606	4.93848	1.42769e-09	1.85268e-07	1	0
ENSMUSG00000040016	Ptger3	protein_coding	0.849114	5.17977	6.03808	2.53287e-09	3.19017e-07	1	0
ENSMUSG00000044393	Dsg2	protein_coding	1.71101	3.75924	5.46557	3.16253e-09	3.94457e-07	1	0
ENSMUSG00000038725	Pkhd1l1	protein_coding	1.96696	4.04251	6.00754	3.32048e-09	4.10175e-07	1	0
ENSMUSG00000061601	Pclo	protein_coding	1.78654	3.62253	5.40571	3.35611e-09	4.10628e-07	1	0
ENSMUSG00000024664	Fads3	protein_coding	1.42419	3.10426	4.51626	3.92492e-09	4.58394e-07	1	0
ENSMUSG00000040690	Col16a1	protein_coding	1.21533	6.76796	7.99399	4.46266e-09	5.09257e-07	1	0
ENSMUSG00000021279	Cdc42bpb	protein_coding	0.850596	5.98025	6.84202	4.47933e-09	5.09257e-07	1	0
ENSMUSG00000052560	Cpne8	protein_coding	1.8114	3.39532	5.19982	5.69661e-09	6.25507e-07	1	0
ENSMUSG00000016995	Matn4	protein_coding	4.33647	1.00014	5.2102	5.96382e-09	6.49298e-07	1	0
ENSMUSG00000028156	Eif4e	protein_coding	0.80978	6.16288	6.98427	7.67162e-09	8.28212e-07	1	0
ENSMUSG00000022994	Adcy6	protein_coding	0.75322	6.48103	7.24319	1.47157e-08	1.51242e-06	1	0
ENSMUSG00000025921	Rdh10	protein_coding	1.49988	2.9882	4.4735	2.54664e-08	2.49746e-06	1	0
ENSMUSG00000063415	Cyp26b1	protein_coding	1.6971	3.5015	5.18654	3.67e-08	3.4415e-06	1	0
ENSMUSG00000041235	Chd7	protein_coding	1.02394	4.95878	5.98709	3.78237e-08	3.50829e-06	1	0
ENSMUSG00000021701	Plk2	protein_coding	2.47282	2.94374	5.41127	4.3337e-08	3.95928e-06	1	0
ENSMUSG00000026335	Pam	protein_coding	0.839693	6.26035	7.11141	4.34544e-08	3.95928e-06	1	0
ENSMUSG00000011751	Sptbn4	protein_coding	1.92556	2.4727	4.36103	4.7153e-08	4.23619e-06	1	0
ENSMUSG00000025597	Klhl4	protein_coding	1.21873	4.80556	6.03295	5.10667e-08	4.55593e-06	1	0
ENSMUSG00000031530	Dusp4	protein_coding	1.09827	4.33708	5.43635	6.39718e-08	5.55301e-06	1	0
ENSMUSG00000025260	Hsd17b10	protein_coding	1.03184	4.60196	5.64121	7.47777e-08	6.32019e-06	1	0
ENSMUSG00000030281	Il17rc	protein_coding	3.48334	-0.697195	2.26543	9.19654e-08	7.67194e-06	1	0
ENSMUSG00000038718	Pbx3	protein_coding	1.04158	4.49229	5.53707	9.40577e-08	7.79587e-06	1	0
ENSMUSG00000032369	Plscr1	protein_coding	1.10799	4.0206	5.13164	1.20214e-07	9.59245e-06	1	0
ENSMUSG00000037754	Ppp1r16b	protein_coding	1.19707	4.86477	6.06922	1.48553e-07	1.17083e-05	1	0
ENSMUSG00000017007	Rbpjl	protein_coding	4.16394	-0.576251	3.10433	2.22341e-07	1.70025e-05	1	0
ENSMUSG00000039831	Arhgap29	protein_coding	0.788284	5.23753	6.03512	2.72003e-07	2.04352e-05	1	0
ENSMUSG00000027002	Nckap1	protein_coding	1.0283	5.10769	6.14742	2.89444e-07	2.14941e-05	1	0
ENSMUSG00000004771	Rab11a	protein_coding	0.712551	5.73728	6.45971	3.03741e-07	2.24262e-05	1	0
ENSMUSG00000015094	Npdc1	protein_coding	1.12487	4.21131	5.3402	3.54071e-07	2.56991e-05	1	0
ENSMUSG00000021835	Bmp4	protein_coding	2.94971	-0.0958654	2.54958	4.19425e-07	2.94445e-05	1	0
ENSMUSG00000025351	Cd63	protein_coding	0.949369	5.77272	6.73317	4.55315e-07	3.17904e-05	1	0
ENSMUSG00000029122	Evc	protein_coding	1.56298	3.72821	5.28725	5.12318e-07	3.5577e-05	1	0
ENSMUSG00000038700	Hoxb5	protein_coding	1.69104	2.28672	3.93736	5.32461e-07	3.65804e-05	1	0
ENSMUSG00000048612	Myof	protein_coding	0.609705	7.01309	7.6355	6.12523e-07	4.11994e-05	1	0
ENSMUSG00000024608	Rps14	protein_coding	0.642749	7.63736	8.29273	6.23541e-07	4.14756e-05	1	0
ENSMUSG00000021453	Gadd45g	protein_coding	2.39828	1.57492	3.87558	6.62288e-07	4.34103e-05	1	0
ENSMUSG00000053310	Nrgn	protein_coding	0.776254	7.03623	7.82198	8.43275e-07	5.31057e-05	1	0
ENSMUSG00000020823	Sec14l1	protein_coding	0.586325	6.34267	6.93986	9.54973e-07	5.92683e-05	1	0
ENSMUSG00000044792	Isca1	protein_coding	0.615598	5.78509	6.40827	1.10035e-06	6.69962e-05	1	0
ENSMUSG00000078670	Fam174b	protein_coding	0.924974	4.23352	5.16296	1.20276e-06	7.25438e-05	1	0
ENSMUSG00000030744	Rps3	protein_coding	0.588207	8.76004	9.36	1.62425e-06	9.57192e-05	1	0
ENSMUSG00000033350	Chst2	protein_coding	1.67153	2.99147	4.63826	1.65083e-06	9.67575e-05	1	0
ENSMUSG00000038264	Sema7a	protein_coding	1.04084	4.46405	5.5101	1.66447e-06	9.67575e-05	1	0
ENSMUSG00000058441	Panx2	protein_coding	1.32372	2.91994	4.22716	2.0791e-06	0.00011621	1	0
ENSMUSG00000024600	Slc27a6	protein_coding	0.974533	4.49683	5.47754	2.08052e-06	0.00011621	1	0
ENSMUSG00000015647	Lama5	protein_coding	1.37585	3.73545	5.11255	2.38692e-06	0.000131608	1	0
ENSMUSG00000029084	Cd38	protein_coding	1.89991	1.85689	3.71298	2.40282e-06	0.000131919	1	0
ENSMUSG00000092083	Kcnb2	protein_coding	4.78109	-0.869189	3.37931	2.54216e-06	0.000138386	1	0
ENSMUSG00000057863	Rpl36	protein_coding	0.563174	7.50346	8.07774	2.87131e-06	0.000153699	1	0
ENSMUSG00000003134	Tbc1d8	protein_coding	0.776333	5.10999	5.8937	2.89783e-06	0.000154475	1	0
ENSMUSG00000034586	Hid1	protein_coding	1.04172	4.44062	5.48617	4.27964e-06	0.000219654	1	0
ENSMUSG00000030342	Cd9	protein_coding	0.786302	4.96255	5.757	4.56138e-06	0.000229804	1	0
ENSMUSG00000063457	Rps15	protein_coding	0.521433	7.74386	8.27646	5.01835e-06	0.000250777	1	0
ENSMUSG00000035441	Myo1d	protein_coding	0.705401	5.28595	5.99674	5.80056e-06	0.000285517	1	0
ENSMUSG00000021814	Anxa7	protein_coding	0.595223	5.95739	6.56299	6.92687e-06	0.000333294	1	0
ENSMUSG00000017404	Rpl19	protein_coding	0.544791	9.1354	9.69283	7.04408e-06	0.000337669	1	0
ENSMUSG00000052146	Rps10	protein_coding	0.51992	7.24134	7.7719	7.84015e-06	0.000370303	1	0
ENSMUSG00000032383	Ppib	protein_coding	0.496981	6.67198	7.18136	8.67223e-06	0.000406614	1	0
ENSMUSG00000013846	St3gal1	protein_coding	0.576657	8.12423	8.71209	9.66005e-06	0.000449647	1	0
ENSMUSG00000034881	Tbxa2r	protein_coding	1.14501	3.23029	4.3681	1.13439e-05	0.000511352	1	0
ENSMUSG00000047844	Bex4	protein_coding	1.13236	3.76069	4.89064	1.39584e-05	0.000614122	1	0
ENSMUSG00000049493	Pls1	protein_coding	2.22505	0.785123	2.85549	1.42627e-05	0.000621127	1	0
ENSMUSG00000028249	Sdcbp	protein_coding	0.612971	7.12413	7.75092	1.51811e-05	0.000656671	1	0
ENSMUSG00000027227	Sord	protein_coding	0.670786	6.96935	7.65295	1.56127e-05	0.000670824	1	0
ENSMUSG00000071855	Ccdc112	protein_coding	0.607932	5.90556	6.52357	1.57478e-05	0.000674372	1	0
ENSMUSG00000038816	Ctnnal1	protein_coding	0.661679	5.86139	6.53179	1.58607e-05	0.000674711	1	0
ENSMUSG00000022010	Tsc22d1	protein_coding	0.546884	7.17591	7.73256	1.72167e-05	0.000723879	1	0
ENSMUSG00000006586	Runx1t1	protein_coding	1.18254	3.48449	4.662	1.80771e-05	0.000754013	1	0
ENSMUSG00000021280	Exoc3l4	protein_coding	2.91214	0.979746	3.83179	1.96169e-05	0.00080517	1	0
ENSMUSG00000034168	Irf2bpl	protein_coding	1.45338	4.12071	5.57979	2.03498e-05	0.000829948	1	0
ENSMUSG00000049775	Tmsb4x	protein_coding	0.670708	6.4984	7.17677	2.36959e-05	0.00094248	1	0
ENSMUSG00000058558	Rpl5	protein_coding	0.559551	9.87184	10.4439	2.38858e-05	0.000947101	1	0
ENSMUSG00000044080	S100a1	protein_coding	1.02747	3.37772	4.39876	2.52013e-05	0.000990094	1	0
ENSMUSG00000002885	Adgre5	protein_coding	0.735316	5.84355	6.58536	2.86209e-05	0.00109759	1	0
ENSMUSG00000041378	Cldn5	protein_coding	3.69267	0.04511	3.42046	2.93773e-05	0.00112325	1	0
ENSMUSG00000038274	Fau	protein_coding	0.4633	8.02153	8.49612	3.01307e-05	0.00114186	1	0
ENSMUSG00000036309	Skp1	protein_coding	0.472235	7.31244	7.79563	3.10302e-05	0.00117248	1	0
ENSMUSG00000021576	Pdcd6	protein_coding	0.927965	4.00602	4.93536	3.32196e-05	0.00124424	1	0
ENSMUSG00000053898	Ech1	protein_coding	0.677563	4.86618	5.55182	4.07943e-05	0.00149738	1	0
ENSMUSG00000047215	Rpl9	protein_coding	0.556164	7.87044	8.43683	4.33266e-05	0.00157682	1	0
ENSMUSG00000003429	Rps11	protein_coding	0.467808	7.31218	7.79059	4.34705e-05	0.00157759	1	0
ENSMUSG00000032839	Trpc1	protein_coding	2.76418	0.620531	3.18858	4.55436e-05	0.00163745	1	0
ENSMUSG00000040435	Ppp1r15a	protein_coding	0.828307	5.86163	6.69831	4.56298e-05	0.00163745	1	0
ENSMUSG00000029642	Polr1d	protein_coding	0.605798	5.34187	5.95762	5.08751e-05	0.00179067	1	0
ENSMUSG00000040713	Creg1	protein_coding	0.461277	6.85642	7.33046	5.11805e-05	0.00179649	1	0
ENSMUSG00000022629	Kif21a	protein_coding	0.956229	4.53406	5.49558	5.15827e-05	0.00180567	1	0
ENSMUSG00000022636	Alcam	protein_coding	0.839158	6.23743	7.09216	5.25243e-05	0.00182867	1	0
ENSMUSG00000038371	Sbf2	protein_coding	0.752877	4.51335	5.27274	5.34214e-05	0.00185488	1	0
ENSMUSG00000032548	Slco2a1	protein_coding	1.32347	3.01812	4.33404	5.47903e-05	0.00188703	1	0
ENSMUSG00000021196	Pfkp	protein_coding	0.48154	6.14147	6.63459	5.53497e-05	0.00189621	1	0
ENSMUSG00000031870	Pgr	protein_coding	1.60943	3.82389	5.42979	6.09715e-05	0.00206132	1	0
ENSMUSG00000070348	Ccnd1	protein_coding	1.02601	5.24639	6.27965	6.12637e-05	0.00206576	1	0
ENSMUSG00000029390	Tmed2	protein_coding	0.444184	7.10652	7.56254	6.51498e-05	0.00217167	1	0
ENSMUSG00000043716	Rpl7	protein_coding	0.488089	9.61996	10.1201	6.52261e-05	0.00217167	1	0
ENSMUSG00000047675	Rps8	protein_coding	0.468471	9.31573	9.79601	7.5457e-05	0.00247295	1	0
ENSMUSG00000001946	Esam	protein_coding	0.589856	5.72623	6.32639	7.85505e-05	0.00255478	1	0
ENSMUSG00000032220	Myo1e	protein_coding	1.10366	3.40116	4.50024	7.99552e-05	0.0025939	1	0
ENSMUSG00000093674	Rpl41	protein_coding	0.533852	7.36318	7.90711	8.08072e-05	0.00261494	1	0
ENSMUSG00000029769	Ccdc136	protein_coding	1.28257	3.17416	4.44853	8.2153e-05	0.00263855	1	0
ENSMUSG00000035498	Cdcp1	protein_coding	0.627524	5.36404	6.00008	8.39752e-05	0.0026762	1	0
ENSMUSG00000032422	Snx14	protein_coding	0.683709	5.26786	5.95872	8.8086e-05	0.00279418	1	0
ENSMUSG00000061477	Rps7	protein_coding	0.539695	8.84884	9.39895	9.38299e-05	0.00295449	1	0
ENSMUSG00000033948	Zswim5	protein_coding	1.64136	1.77911	3.37815	9.56932e-05	0.0030058	1	0
ENSMUSG00000022261	Sdc2	protein_coding	0.878467	3.63013	4.50721	9.98193e-05	0.00311257	1	0
ENSMUSG00000053565	Eif3k	protein_coding	0.466061	6.08263	6.56071	0.000100489	0.00311831	1	0
ENSMUSG00000053550	Shisa7	protein_coding	2.10524	0.648292	2.58941	0.000101585	0.00312966	1	0
ENSMUSG00000039910	Cited2	protein_coding	0.45508	7.17134	7.63643	0.000103977	0.00318306	1	0
ENSMUSG00000079435	Rpl36a	protein_coding	0.425974	7.97575	8.4141	0.000107281	0.00325824	1	0
ENSMUSG00000052837	Junb	protein_coding	1.34511	4.60257	5.95636	0.000108597	0.00329045	1	0
ENSMUSG00000028776	Tinagl1	protein_coding	1.26295	3.39761	4.65139	0.000111104	0.00335849	1	0
ENSMUSG00000030272	Camk1	protein_coding	0.586393	5.16216	5.75873	0.000112001	0.00337765	1	0
ENSMUSG00000063229	Ldha	protein_coding	0.648699	7.79365	8.45626	0.000114235	0.00342892	1	0
ENSMUSG00000022108	Itm2b	protein_coding	0.469095	8.69207	9.17446	0.000115875	0.00345393	1	0
ENSMUSG00000027954	Efna1	protein_coding	2.04139	1.06027	3.00978	0.000125213	0.00369795	1	0
ENSMUSG00000018920	Cxcl16	protein_coding	2.01109	1.19264	3.12445	0.00012844	0.00378455	1	0
ENSMUSG00000023175	Bsg	protein_coding	0.522288	6.86009	7.39544	0.000131804	0.00384837	1	0
ENSMUSG00000028798	Eif3i	protein_coding	0.479221	6.30253	6.79429	0.00013308	0.00387681	1	0
ENSMUSG00000041957	Pkp2	protein_coding	1.98868	0.7953	2.64574	0.000135138	0.003919	1	0
ENSMUSG00000059555	Tor4a	protein_coding	0.515566	6.14692	6.6745	0.000150731	0.00432243	1	0
ENSMUSG00000031812	Map1lc3b	protein_coding	0.435919	6.44833	6.8959	0.000151699	0.00434049	1	0
ENSMUSG00000030739	Myh14	protein_coding	2.32174	1.02403	3.24257	0.000155332	0.00442472	1	0
ENSMUSG00000020262	Adarb1	protein_coding	0.665358	4.91709	5.58823	0.000157617	0.00447709	1	0
ENSMUSG00000054871	Tmem158	protein_coding	1.11088	2.70565	3.79694	0.000157867	0.00447709	1	0
ENSMUSG00000031278	Acsl4	protein_coding	0.503331	5.54004	6.05319	0.000167867	0.00468823	1	0
ENSMUSG00000039542	Ncam1	protein_coding	1.33942	3.23505	4.57654	0.000178641	0.0049477	1	0
ENSMUSG00000026347	Tmem163	protein_coding	3.06222	-0.426494	2.20127	0.000183013	0.0050525	1	0
ENSMUSG00000063316	Rpl27	protein_coding	0.407137	6.71017	7.12851	0.000189469	0.00516795	1	0
ENSMUSG00000090841	Myl6	protein_coding	0.463957	7.34503	7.8211	0.00019193	0.005224	1	0
ENSMUSG00000029108	Pcdh7	protein_coding	0.766521	5.83508	6.60781	0.000205152	0.00554689	1	0
ENSMUSG00000046364	Rpl27a	protein_coding	0.413453	7.63184	8.05642	0.000208052	0.00558005	1	0
ENSMUSG00000044674	Fzd1	protein_coding	3.21194	-0.598991	2.08377	0.000215442	0.00575423	1	0
ENSMUSG00000059070	Rpl18	protein_coding	0.4513	8.00504	8.46806	0.00022157	0.00588121	1	0
ENSMUSG00000019998	Stx7	protein_coding	0.677495	5.07221	5.75581	0.000225037	0.00596094	1	0
ENSMUSG00000024066	Xdh	protein_coding	1.32023	2.90731	4.21633	0.000230217	0.00606488	1	0
ENSMUSG00000024150	Mcfd2	protein_coding	0.577232	5.76933	6.3585	0.000230378	0.00606488	1	0
ENSMUSG00000020571	Pdia6	protein_coding	0.655009	6.94312	7.61157	0.000232552	0.00609713	1	0
ENSMUSG00000015656	Hspa8	protein_coding	0.620455	10.7321	11.3644	0.000242909	0.0063557	1	0
ENSMUSG00000027506	Tpd52	protein_coding	0.514254	5.50529	6.02961	0.000248224	0.00646842	1	0
ENSMUSG00000021072	Tmx1	protein_coding	0.497628	5.73487	6.24221	0.000248731	0.00646852	1	0
ENSMUSG00000025130	P4hb	protein_coding	0.546892	7.72073	8.28083	0.00026265	0.00678926	1	0
ENSMUSG00000038859	Baiap2l1	protein_coding	2.15982	0.0677488	1.98951	0.000269359	0.00692091	1	0
ENSMUSG00000067274	Rplp0	protein_coding	0.548682	10.0786	10.6395	0.000278998	0.0070976	1	0
ENSMUSG00000048027	Rgmb	protein_coding	1.25774	2.37718	3.60545	0.000281192	0.00713927	1	0
ENSMUSG00000022793	B4galt4	protein_coding	0.752491	4.73005	5.49068	0.000283158	0.00717501	1	0
ENSMUSG00000043822	Adamtsl5	protein_coding	1.16537	3.70554	4.86869	0.000284862	0.00718645	1	0
ENSMUSG00000020646	Mboat2	protein_coding	0.70445	4.34557	5.055	0.000321522	0.00791301	1	0
ENSMUSG00000020777	Acox1	protein_coding	0.485035	6.76177	7.25594	0.00033126	0.00810608	1	0
ENSMUSG00000036136	Fam110c	protein_coding	1.08614	3.67459	4.75909	0.000349645	0.00847525	1	0
ENSMUSG00000029162	Khk	protein_coding	0.855533	4.21871	5.07713	0.000357498	0.008646	1	0
ENSMUSG00000024331	Dsc2	protein_coding	2.15859	0.474443	2.48222	0.000372016	0.00889997	1	0
ENSMUSG00000005640	Insrr	protein_coding	1.24819	2.99393	4.23571	0.000381506	0.00904281	1	0
ENSMUSG00000029802	Abcg2	protein_coding	0.468915	5.94437	6.42379	0.000385489	0.0091204	1	0
ENSMUSG00000073702	Rpl31	protein_coding	0.42137	8.16844	8.60039	0.000411667	0.009684	1	0
ENSMUSG00000028207	Asph	protein_coding	0.418839	6.73319	7.16365	0.000413344	0.0096902	1	0
ENSMUSG00000030560	Ctsc	protein_coding	0.602273	5.56984	6.18278	0.000421905	0.00985493	1	0
ENSMUSG00000015053	Gata2	protein_coding	0.430953	8.69546	9.13929	0.000428939	0.00998292	1	0
ENSMUSG00000008475	Arpc5	protein_coding	0.476294	5.72348	6.20869	0.000437704	0.0101685	1	0
ENSMUSG00000022354	Ndufb9	protein_coding	0.675481	4.67494	5.35509	0.000455241	0.0105093	1	0
ENSMUSG00000034614	Pik3ip1	protein_coding	0.450355	6.56667	7.0278	0.000473981	0.0108543	1	0
ENSMUSG00000022253	Nadk2	protein_coding	0.525222	6.96691	7.50274	0.00048042	0.0109432	1	0
ENSMUSG00000037003	Tns2	protein_coding	0.941703	5.22664	6.17756	0.000491821	0.011124	1	0
ENSMUSG00000098274	Rpl24	protein_coding	0.413476	7.21434	7.63883	0.00049842	0.0112337	1	0
ENSMUSG00000033863	Klf9	protein_coding	0.556166	5.41344	5.97616	0.000528379	0.011837	1	0
ENSMUSG00000008682	Rpl10	protein_coding	0.465132	8.79684	9.2724	0.000531633	0.0118575	1	0
ENSMUSG00000003153	Slc2a3	protein_coding	0.43067	6.98478	7.4273	0.000537829	0.0119749	1	0
ENSMUSG00000060036	Rpl3	protein_coding	0.476825	10.1919	10.6808	0.000548763	0.0121551	1	0
ENSMUSG00000031696	Vps35	protein_coding	0.41042	6.60454	7.02766	0.000559424	0.0123231	1	0
ENSMUSG00000005465	Il27ra	protein_coding	0.553888	5.12003	5.68178	0.000561063	0.0123231	1	0
ENSMUSG00000042312	S100a13	protein_coding	0.736835	3.95209	4.69105	0.000593614	0.0128749	1	0
ENSMUSG00000060636	Rpl35a	protein_coding	0.495688	6.74675	7.25193	0.000651794	0.0140027	1	0
ENSMUSG00000001089	Luzp1	protein_coding	0.453361	5.66495	6.12984	0.00065423	0.0140082	1	0
ENSMUSG00000026473	Glul	protein_coding	0.48663	8.2347	8.73553	0.000682789	0.0144705	1	0
ENSMUSG00000015932	Dstn	protein_coding	0.494523	5.82322	6.32971	0.00068475	0.0144705	1	0
ENSMUSG00000007892	Rplp1	protein_coding	0.429418	8.95422	9.39492	0.000712576	0.0149095	1	0
ENSMUSG00000035969	Rusc2	protein_coding	0.702263	4.31825	5.0226	0.000720633	0.0150331	1	0
ENSMUSG00000006333	Rps9	protein_coding	0.469543	9.00881	9.49104	0.000726956	0.0151365	1	0
ENSMUSG00000041084	Ostc	protein_coding	0.639175	4.40521	5.05141	0.00073412	0.0152609	1	0
ENSMUSG00000024610	Cd74	protein_coding	1.68995	5.19658	6.89992	0.000753979	0.015523	1	0
ENSMUSG00000028909	Ptpru	protein_coding	1.43545	1.61975	2.98569	0.00076295	0.0156575	1	0
ENSMUSG00000001521	Tulp3	protein_coding	1.01774	2.80874	3.81279	0.000772354	0.0157812	1	0
ENSMUSG00000028234	Rps20	protein_coding	0.387292	8.11135	8.50927	0.000783559	0.0159784	1	0
ENSMUSG00000038555	Reep2	protein_coding	0.992448	3.24485	4.22755	0.000788022	0.0160185	1	0
ENSMUSG00000026107	Nabp1	protein_coding	0.684987	4.86374	5.55367	0.00079614	0.016158	1	0
ENSMUSG00000057322	Rpl38	protein_coding	0.461533	6.58003	7.05089	0.000800705	0.0162013	1	0
ENSMUSG00000083282	Ctsf	protein_coding	0.784148	4.58635	5.3767	0.000804813	0.016257	1	0
ENSMUSG00000028936	Rpl22	protein_coding	0.38143	8.47928	8.87304	0.000823237	0.0165511	1	0
ENSMUSG00000000740	Rpl13	protein_coding	0.469142	9.25174	9.73321	0.000826871	0.0165981	1	0
ENSMUSG00000022892	App	protein_coding	0.71846	6.52372	7.25331	0.000846546	0.0168542	1	0
ENSMUSG00000006920	Ezh1	protein_coding	0.493364	6.2177	6.72081	0.000861052	0.0170446	1	0
ENSMUSG00000057329	Bcl2	protein_coding	0.410318	7.05122	7.47283	0.000875746	0.0172822	1	0
ENSMUSG00000042784	Muc1	protein_coding	2.00637	0.490676	2.30999	0.000896258	0.0175522	1	0
ENSMUSG00000062647	Rpl7a	protein_coding	0.414867	8.7956	9.22296	0.000927112	0.0181087	1	0
ENSMUSG00000032577	Mapkapk3	protein_coding	0.409069	6.23176	6.65254	0.000929238	0.0181087	1	0
ENSMUSG00000030555	Ttc23	protein_coding	1.15213	2.58184	3.72125	0.000933388	0.018141	1	0
ENSMUSG00000037563	Rps16	protein_coding	0.388004	7.43971	7.83813	0.000946851	0.0183472	1	0
ENSMUSG00000030161	Gabarapl1	protein_coding	0.584219	6.63081	7.22705	0.000977782	0.0188329	1	0
ENSMUSG00000001366	Fbxo9	protein_coding	0.429897	6.05467	6.49575	0.000999422	0.0191922	1	0
ENSMUSG00000052681	Rap1b	protein_coding	0.63371	7.49829	8.14553	0.00100314	0.0192349	1	0
ENSMUSG00000049517	Rps23	protein_coding	0.398047	9.32477	9.73427	0.00100688	0.0192778	1	0
ENSMUSG00000031431	Tsc22d3	protein_coding	0.670712	6.30392	6.98198	0.00101946	0.0194606	1	0
ENSMUSG00000032387	Rbpms2	protein_coding	0.737286	3.51447	4.25032	0.00102515	0.0195113	1	0
ENSMUSG00000075706	Gpx4	protein_coding	0.472895	5.72067	6.20565	0.00113327	0.0211787	1	0
ENSMUSG00000031783	Polr2c	protein_coding	0.542426	5.0791	5.63033	0.00114108	0.0212441	1	0
ENSMUSG00000060126	Tpt1	protein_coding	0.413222	10.0355	10.4606	0.00115292	0.0214039	1	0
ENSMUSG00000023043	Krt18	protein_coding	0.73812	5.93678	6.68724	0.00122923	0.0225456	1	0
ENSMUSG00000020386	Sar1b	protein_coding	1.07079	2.66583	3.7186	0.00126193	0.0228983	1	0
ENSMUSG00000018736	Ndel1	protein_coding	0.48749	5.38763	5.88214	0.00126193	0.0228983	1	0
ENSMUSG00000021286	Zfyve21	protein_coding	1.28711	2.2679	3.51597	0.00131769	0.02361	1	0
ENSMUSG00000029119	Man2b2	protein_coding	0.490085	5.80793	6.31116	0.00132808	0.0236684	1	0
ENSMUSG00000075588	Hoxb2	protein_coding	0.971125	2.74508	3.70004	0.00132951	0.0236684	1	0
ENSMUSG00000074785	Plxnc1	protein_coding	0.418826	8.75816	9.18905	0.00132988	0.0236684	1	0
ENSMUSG00000018171	Vmp1	protein_coding	0.738776	6.03592	6.78256	0.00135768	0.023992	1	0
ENSMUSG00000007617	Homer1	protein_coding	0.918547	3.54534	4.46346	0.00136514	0.0240301	1	0
ENSMUSG00000012405	Rpl15	protein_coding	0.383063	8.13369	8.52705	0.00137875	0.0242191	1	0
ENSMUSG00000033769	Exoc6b	protein_coding	0.510373	6.58944	7.10831	0.00138185	0.0242191	1	0
ENSMUSG00000032182	Yipf2	protein_coding	0.877931	3.36255	4.23447	0.00139009	0.0243303	1	0
ENSMUSG00000027170	Eif3m	protein_coding	0.408258	5.90502	6.32356	0.00140434	0.0244658	1	0
ENSMUSG00000037098	Rab11fip3	protein_coding	0.503031	5.88159	6.39406	0.00140544	0.0244658	1	0
ENSMUSG00000000627	Sema4f	protein_coding	1.66226	0.315729	1.81097	0.00145302	0.0251123	1	0
ENSMUSG00000032547	Ryk	protein_coding	0.637983	4.51183	5.15446	0.00147264	0.0253236	1	0
ENSMUSG00000070803	Cited4	protein_coding	2.29616	0.387597	2.43554	0.00148535	0.0254431	1	0
ENSMUSG00000006445	Epha2	protein_coding	2.33815	0.418938	2.56325	0.00149	0.0254548	1	0
ENSMUSG00000062908	Acadm	protein_coding	0.377234	6.36345	6.75044	0.00149891	0.0255084	1	0
ENSMUSG00000021594	Srd5a1	protein_coding	0.961198	2.87851	3.83094	0.00155823	0.0262711	1	0
ENSMUSG00000000628	Hk2	protein_coding	0.618211	6.17041	6.80286	0.00156535	0.0263566	1	0
ENSMUSG00000027800	Tm4sf1	protein_coding	3.05727	-0.10203	2.72487	0.00163494	0.027278	1	0
ENSMUSG00000000555	Itga5	protein_coding	0.430246	6.11634	6.5583	0.00165943	0.0275791	1	0
ENSMUSG00000010461	Eya4	protein_coding	3.132	0.870064	3.84802	0.00166688	0.0276315	1	0
ENSMUSG00000022791	Tnk2	protein_coding	0.556546	5.23324	5.79955	0.00168021	0.0277451	1	0
ENSMUSG00000031996	Aplp2	protein_coding	0.67677	7.49301	8.18429	0.00169751	0.0279299	1	0
ENSMUSG00000074749	Kiz	protein_coding	0.427121	5.67648	6.11283	0.00171598	0.0281908	1	0
ENSMUSG00000000489	Pdgfb	protein_coding	1.00922	2.64079	3.63085	0.00177284	0.0288664	1	0
ENSMUSG00000034818	Celf5	protein_coding	1.66695	0.60852	2.12903	0.00177978	0.0288791	1	0
ENSMUSG00000031422	Morf4l2	protein_coding	0.428421	6.77389	7.21385	0.00180537	0.0290283	1	0
ENSMUSG00000002395	Use1	protein_coding	0.586522	5.39982	5.99825	0.00181946	0.0292134	1	0
ENSMUSG00000067288	Rps28	protein_coding	0.361059	7.33424	7.7056	0.00183958	0.0293944	1	0
ENSMUSG00000016526	Dyrk3	protein_coding	0.751056	3.65321	4.40463	0.00185716	0.0294793	1	0
ENSMUSG00000046470	Sox18	protein_coding	1.45274	1.65032	3.04138	0.00186826	0.029595	1	0
ENSMUSG00000050965	Prkca	protein_coding	0.441056	6.12781	6.58134	0.00191221	0.0299953	1	0
ENSMUSG00000040466	Blvrb	protein_coding	0.919343	3.07	3.97924	0.00194905	0.0304986	1	0
ENSMUSG00000038648	Creb3l2	protein_coding	0.445647	6.01056	6.46588	0.0019662	0.0307297	1	0
ENSMUSG00000039431	Mtmr7	protein_coding	2.40705	-0.20953	1.81329	0.00197453	0.0308223	1	0
ENSMUSG00000023191	P3h3	protein_coding	0.376216	5.80056	6.18798	0.00199108	0.0310053	1	0
ENSMUSG00000016534	Lamp2	protein_coding	0.456095	6.65535	7.12304	0.00200552	0.0311171	1	0
ENSMUSG00000005881	Ergic3	protein_coding	0.597283	5.33038	5.93945	0.00201148	0.0311718	1	0
ENSMUSG00000007415	Gatad1	protein_coding	0.364935	6.34297	6.71972	0.00203978	0.0314965	1	0
ENSMUSG00000029163	Emilin1	protein_coding	0.49658	7.34573	7.8547	0.00205114	0.0316338	1	0
ENSMUSG00000026641	Usf1	protein_coding	0.502101	5.01142	5.52261	0.00206116	0.0317122	1	0
ENSMUSG00000040048	Ndufb10	protein_coding	0.481915	5.36424	5.85671	0.002133	0.0326577	1	0
ENSMUSG00000019851	Perp	protein_coding	1.74497	0.626896	2.19235	0.0021348	0.0326577	1	0
ENSMUSG00000022564	Grina	protein_coding	0.549055	5.27143	5.83051	0.00213532	0.0326577	1	0
ENSMUSG00000026356	Dars	protein_coding	0.369736	6.65731	7.03792	0.00214779	0.0327704	1	0
ENSMUSG00000015619	Gata3	protein_coding	0.630367	4.72098	5.35807	0.00218137	0.0331253	1	0
ENSMUSG00000034210	Efcab14	protein_coding	0.347922	7.60303	7.96293	0.00222536	0.0336344	1	0
ENSMUSG00000057948	Unc13d	protein_coding	0.421552	7.16967	7.60342	0.00224152	0.0338388	1	0
ENSMUSG00000020736	Nt5c	protein_coding	0.715187	3.99982	4.71807	0.00225108	0.0339432	1	0
ENSMUSG00000045394	Epcam	protein_coding	1.46162	0.985279	2.33005	0.00226274	0.0340199	1	0
ENSMUSG00000022474	Pmm1	protein_coding	0.844303	3.1198	3.95431	0.00228004	0.034183	1	0
ENSMUSG00000063888	Rpl7l1	protein_coding	0.334985	6.36446	6.71018	0.00228029	0.034183	1	0
ENSMUSG00000033684	Qsox1	protein_coding	0.538457	6.02422	6.57572	0.0023214	0.0346779	1	0
ENSMUSG00000034573	Ptpn13	protein_coding	1.36519	2.58592	3.94667	0.00233268	0.034806	1	0
ENSMUSG00000041817	Fam169a	protein_coding	1.52763	1.57839	3.03012	0.00236692	0.035235	1	0
ENSMUSG00000051934	Spats2	protein_coding	1.72207	0.199815	1.75447	0.00241314	0.0358353	1	0
ENSMUSG00000026399	Cd55	protein_coding	0.625931	5.44341	6.07736	0.00241994	0.0358353	1	0
ENSMUSG00000060743	H3f3a	protein_coding	0.386545	7.62359	8.02236	0.00246931	0.0364044	1	0
ENSMUSG00000011263	Exoc3l2	protein_coding	0.976437	3.64623	4.62391	0.00250655	0.0368439	1	0
ENSMUSG00000008153	Clstn3	protein_coding	0.480814	5.79548	6.28721	0.00255019	0.0372921	1	0
ENSMUSG00000032802	Srxn1	protein_coding	0.64992	3.93923	4.59294	0.00257115	0.0375174	1	0
ENSMUSG00000007891	Ctsd	protein_coding	0.521931	6.95284	7.4888	0.00259476	0.0377947	1	0
ENSMUSG00000025236	Adpgk	protein_coding	0.461023	5.29248	5.7621	0.00259943	0.0378197	1	0
ENSMUSG00000015357	Clpx	protein_coding	0.481739	5.01935	5.50894	0.00265533	0.0385458	1	0
ENSMUSG00000026303	Mlph	protein_coding	0.822697	4.09889	4.9264	0.00271508	0.0392358	1	0
ENSMUSG00000020034	Tcp11l2	protein_coding	0.65683	4.92222	5.5861	0.00271857	0.039242	1	0
ENSMUSG00000020585	Laptm4a	protein_coding	0.376579	6.32224	6.71068	0.0027247	0.0392424	1	0
ENSMUSG00000028691	Prdx1	protein_coding	0.399907	5.85814	6.26849	0.00273302	0.0392742	1	0
ENSMUSG00000058600	Rpl30	protein_coding	0.327957	7.51526	7.85516	0.0027435	0.0393807	1	0
ENSMUSG00000029447	Cct6a	protein_coding	0.348258	7.53203	7.89321	0.00277105	0.0396104	1	0
ENSMUSG00000037742	Eef1a1	protein_coding	0.458526	12.127	12.5979	0.00278711	0.0397468	1	0
ENSMUSG00000044627	Swi5	protein_coding	0.363749	5.77227	6.14572	0.00279499	0.0397468	1	0
ENSMUSG00000032757	Bet1	protein_coding	0.704386	4.04182	4.74666	0.00290502	0.0408749	1	0
ENSMUSG00000031770	Herpud1	protein_coding	0.451415	5.34436	5.80563	0.00290804	0.0408749	1	0
ENSMUSG00000059456	Ptk2b	protein_coding	0.318546	8.02511	8.35584	0.00292053	0.0409607	1	0
ENSMUSG00000025823	Pdia4	protein_coding	0.504627	7.18818	7.70627	0.00292606	0.0409936	1	0
ENSMUSG00000048878	Hexim1	protein_coding	0.645736	4.94739	5.60187	0.00296925	0.0415081	1	0
ENSMUSG00000028495	Rps6	protein_coding	0.39454	9.83716	10.2433	0.00298096	0.0416265	1	0
ENSMUSG00000039771	Polr2j	protein_coding	0.77419	3.60529	4.3769	0.00304075	0.0422776	1	0
ENSMUSG00000039007	Cpq	protein_coding	0.562174	5.39027	5.96004	0.00306295	0.0424733	1	0
ENSMUSG00000006576	Slc4a3	protein_coding	1.23483	2.09937	3.28976	0.00306575	0.0424733	1	0
ENSMUSG00000032246	Calml4	protein_coding	1.66877	0.973904	2.50838	0.00317919	0.0435892	1	0
ENSMUSG00000042870	Tom1	protein_coding	0.811397	3.70289	4.5182	0.00319753	0.0437071	1	0
ENSMUSG00000036606	Plxnb2	protein_coding	0.566796	6.51499	7.09557	0.00319762	0.0437071	1	0
ENSMUSG00000020227	Irak3	protein_coding	0.36907	6.72805	7.10689	0.00327408	0.0446046	1	0
ENSMUSG00000030043	Tacr1	protein_coding	2.25769	-0.0440809	2.02992	0.00332843	0.045239	1	0
ENSMUSG00000024737	Slc15a3	protein_coding	1.68313	0.338769	1.85324	0.00333887	0.0452951	1	0
ENSMUSG00000002881	Nab1	protein_coding	0.31674	6.83948	7.16662	0.0034443	0.046334	1	0
ENSMUSG00000027566	Psma7	protein_coding	0.42262	5.74403	6.17732	0.0034562	0.0463484	1	0
ENSMUSG00000068079	Tcf15	protein_coding	0.957501	3.57663	4.52962	0.0034643	0.0463602	1	0
ENSMUSG00000038527	C1rl	protein_coding	0.699279	4.43466	5.14183	0.00347675	0.0464301	1	0
ENSMUSG00000035227	Spcs2	protein_coding	0.490272	5.88217	6.38368	0.00349458	0.0465715	1	0
ENSMUSG00000001289	Pfdn5	protein_coding	0.486894	5.32054	5.81517	0.0036311	0.0479925	1	0
ENSMUSG00000032301	Psma4	protein_coding	0.391591	6.51472	6.91926	0.00364356	0.0481077	1	0
ENSMUSG00000027248	Pdia3	protein_coding	0.559611	8.39302	8.96632	0.00365187	0.0481679	1	0
ENSMUSG00000090733	Rps27	protein_coding	0.424338	6.65208	7.08541	0.00366121	0.0482416	1	0
ENSMUSG00000022051	Bnip3l	protein_coding	0.34713	6.5332	6.89185	0.00367819	0.0483707	1	0
ENSMUSG00000048332	Lhfp	protein_coding	1.55835	0.799469	2.21416	0.00370303	0.0486429	1	0
ENSMUSG00000024140	Epas1	protein_coding	1.71377	1.77514	3.41591	0.00372056	0.048816	1	0
ENSMUSG00000028246	Faxc	protein_coding	1.31134	1.31802	2.55354	0.00378277	0.0495385	1	0
ENSMUSG00000021124	Vti1b	protein_coding	0.571526	4.87152	5.4509	0.00379218	0.0495433	1	0
ENSMUSG00000020474	Polm	protein_coding	1.95815	0.534477	2.397	0.00379964	0.0495573	1	0
ENSMUSG00000022312	Eif3h	protein_coding	0.306796	7.02536	7.34351	0.0038171	0.0496842	1	0
ENSMUSG00000053279	Aldh1a1	protein_coding	2.42937	5.82255	8.26214	1.77505e-61	1.1402e-57	1	0
ENSMUSG00000033082	Clec1a	protein_coding	2.44372	4.15569	6.59761	4.42575e-41	1.89526e-37	1	0
ENSMUSG00000001930	Vwf	protein_coding	2.02257	7.66077	9.69388	1.22403e-38	3.93128e-35	1	0
ENSMUSG00000056025	Clca3a1	protein_coding	3.28133	4.06553	7.34522	8.73803e-32	1.60368e-28	1	0
ENSMUSG00000022037	Clu	protein_coding	3.00828	3.57809	6.5795	1.24829e-26	1.45789e-23	1	0
ENSMUSG00000045954	Cavin2	protein_coding	1.9771	5.98195	7.96838	6.12057e-25	5.24206e-22	1	0
ENSMUSG00000054003	Tdrd9	protein_coding	5.50349	-0.675493	4.31134	6.04098e-21	4.08466e-18	1	0
ENSMUSG00000058624	Gda	protein_coding	1.63141	6.17881	7.82135	1.07271e-20	6.89054e-18	1	0
ENSMUSG00000031765	Mt1	protein_coding	2.7796	1.73608	4.44959	1.9896e-19	1.11132e-16	1	0
ENSMUSG00000044468	Tent5c	protein_coding	1.99973	3.04018	5.02441	5.2708e-18	2.70856e-15	1	0
ENSMUSG00000030711	Sult1a1	protein_coding	2.26266	4.4085	6.67173	6.23829e-18	3.08243e-15	1	0
ENSMUSG00000069516	Lyz2	protein_coding	1.15398	6.49827	7.66406	6.49835e-18	3.09201e-15	1	0
ENSMUSG00000105867	Gm42517	protein_coding	2.80318	2.29423	5.05921	1.19647e-17	5.30035e-15	1	0
ENSMUSG00000030717	Nupr1	protein_coding	3.11817	2.35429	5.42654	1.18805e-16	4.6251e-14	1	0
ENSMUSG00000026580	Selp	protein_coding	3.25226	4.46629	7.72065	5.80624e-16	2.13122e-13	1	0
ENSMUSG00000027803	Wwtr1	protein_coding	2.92087	1.87919	4.74445	6.02931e-16	2.15163e-13	1	0
ENSMUSG00000062960	Kdr	protein_coding	2.16942	2.8725	5.02106	6.14567e-15	2.02445e-12	1	0
ENSMUSG00000030554	Synm	protein_coding	2.72297	2.20539	4.87375	6.85641e-15	2.20211e-12	1	0
ENSMUSG00000057777	Mab21l2	protein_coding	6.55308	-1.757	3.16207	2.03682e-14	6.38222e-12	1	0
ENSMUSG00000031548	Sfrp1	protein_coding	2.28696	2.81007	5.07601	2.58724e-14	7.55416e-12	1	0
ENSMUSG00000054641	Mmrn1	protein_coding	1.8716	7.69745	9.5821	5.91084e-14	1.65128e-11	1	0
ENSMUSG00000030325	Klrb1c	protein_coding	2.8863	1.73186	4.56169	5.91258e-14	1.65128e-11	1	0
ENSMUSG00000073514	Dok6	protein_coding	1.90886	2.72327	4.60733	8.59968e-14	2.30167e-11	1	0
ENSMUSG00000020774	Aspa	protein_coding	2.86269	1.28922	4.05051	4.05453e-13	1.02134e-10	1	0
ENSMUSG00000054128	H2-T3	protein_coding	4.38991	-0.748138	3.10854	4.60819e-13	1.13849e-10	1	0
ENSMUSG00000028125	Abca4	protein_coding	1.6004	3.6132	5.20888	7.27685e-13	1.76388e-10	1	0
ENSMUSG00000059203	Il1rapl2	protein_coding	2.92772	1.09757	3.92159	1.41257e-12	3.2995e-10	1	0
ENSMUSG00000046159	Chrm3	protein_coding	4.79281	-0.128652	4.26681	1.48255e-12	3.40112e-10	1	0
ENSMUSG00000046768	Rhoj	protein_coding	2.10302	2.75629	4.83828	2.52055e-12	5.30844e-10	1	0
ENSMUSG00000030217	Art4	protein_coding	1.31604	6.0494	7.37404	2.96504e-12	6.14384e-10	1	0
ENSMUSG00000019935	Slc17a8	protein_coding	2.40014	2.57026	4.93295	4.22071e-12	8.6069e-10	1	0
ENSMUSG00000057729	Prtn3	protein_coding	1.17341	4.93322	6.11251	5.11986e-12	1.01192e-09	1	0
ENSMUSG00000033470	Cysltr2	protein_coding	1.40579	4.5663	5.97335	1.30914e-11	2.51022e-09	1	0
ENSMUSG00000054728	Phactr1	protein_coding	1.21107	4.56551	5.78028	1.48431e-11	2.80425e-09	1	0
ENSMUSG00000022307	Oxr1	protein_coding	0.854286	6.27072	7.13393	8.90312e-11	1.48543e-08	1	0
ENSMUSG00000028150	Rorc	protein_coding	2.65955	2.21774	4.83692	3.7486e-10	5.53543e-08	1	0
ENSMUSG00000067149	Jchain	protein_coding	5.1135	-1.11091	3.27313	4.27236e-10	6.23716e-08	1	0
ENSMUSG00000024665	Fads2	protein_coding	1.00826	6.00111	7.01876	5.23234e-10	7.46888e-08	1	0
ENSMUSG00000033763	Mtss2	protein_coding	0.879131	6.34489	7.23364	1.13813e-09	1.52308e-07	1	0
ENSMUSG00000020019	Ntn4	protein_coding	3.18134	0.94591	4.01296	1.59647e-09	2.05099e-07	1	0
ENSMUSG00000046318	Ccbe1	protein_coding	3.98185	-0.390022	3.21731	1.71698e-09	2.18397e-07	1	0
ENSMUSG00000032719	Sbspon	protein_coding	3.89204	-0.219364	3.3163	3.50102e-09	4.20351e-07	1	0
ENSMUSG00000028716	Pdzk1ip1	protein_coding	1.02096	4.61297	5.64069	3.78455e-09	4.46056e-07	1	0
ENSMUSG00000031762	Mt2	protein_coding	4.26491	-0.838007	2.78878	4.15307e-09	4.80671e-07	1	0
ENSMUSG00000031298	Adgrg2	protein_coding	2.06276	2.53973	4.58377	5.1318e-09	5.73289e-07	1	0
ENSMUSG00000036377	Cracd	protein_coding	0.759011	6.50507	7.2761	1.01465e-08	1.07729e-06	1	0
ENSMUSG00000032766	Gng11	protein_coding	1.4526	3.79599	5.24206	1.38079e-08	1.4323e-06	1	0
ENSMUSG00000033585	Ndn	protein_coding	1.35516	4.09806	5.45695	2.52429e-08	2.49746e-06	1	0
ENSMUSG00000060147	Serpinb6a	protein_coding	1.26673	4.05279	5.32135	2.888e-08	2.81076e-06	1	0
ENSMUSG00000039001	Rps21	protein_coding	0.736715	6.66029	7.40625	6.0789e-08	5.34902e-06	1	0
ENSMUSG00000021187	Tc2n	protein_coding	3.06037	0.428918	3.32629	6.51952e-08	5.62122e-06	1	0
ENSMUSG00000042510	AA986860	protein_coding	2.87125	0.222729	2.8759	6.76625e-08	5.78385e-06	1	0
ENSMUSG00000000392	Fap	protein_coding	2.79369	0.568565	3.21284	6.79817e-08	5.78385e-06	1	0
ENSMUSG00000038349	Plcl1	protein_coding	0.865441	5.17988	6.05239	1.01428e-07	8.29966e-06	1	0
ENSMUSG00000021281	Tnfaip2	protein_coding	1.02083	5.59128	6.62052	1.06419e-07	8.65296e-06	1	0
ENSMUSG00000026489	Coq8a	protein_coding	1.23438	5.78811	7.03189	1.17877e-07	9.46481e-06	1	0
ENSMUSG00000020484	Xbp1	protein_coding	0.94726	5.43582	6.39251	1.27232e-07	1.00898e-05	1	0
ENSMUSG00000021662	Arhgef28	protein_coding	1.29172	4.51068	5.80896	2.19363e-07	1.68752e-05	1	0
ENSMUSG00000028497	Hacd4	protein_coding	0.658147	6.64837	7.31718	2.86432e-07	2.13941e-05	1	0
ENSMUSG00000021477	Ctsl	protein_coding	1.18328	4.05055	5.23591	3.30863e-07	2.42891e-05	1	0
ENSMUSG00000031958	Ldhd	protein_coding	1.342	3.65155	4.9909	3.88509e-07	2.80403e-05	1	0
ENSMUSG00000054619	Mettl7a1	protein_coding	0.707121	6.24018	6.95934	4.02379e-07	2.87187e-05	1	0
ENSMUSG00000019894	Slc6a15	protein_coding	0.838365	4.6234	5.4665	6.2542e-07	4.14756e-05	1	0
ENSMUSG00000022836	Mylk	protein_coding	0.937679	5.41791	6.36641	6.59381e-07	4.34103e-05	1	0
ENSMUSG00000000690	Hoxb6	protein_coding	2.13891	1.84363	3.91974	7.39192e-07	4.7482e-05	1	0
ENSMUSG00000024511	Rab27b	protein_coding	0.816011	5.40256	6.2272	7.82167e-07	4.99925e-05	1	0
ENSMUSG00000032648	Pygm	protein_coding	1.42035	4.53772	5.96204	8.38273e-07	5.31057e-05	1	0
ENSMUSG00000030157	Clec2d	protein_coding	0.793996	6.47252	7.27435	8.41197e-07	5.31057e-05	1	0
ENSMUSG00000067212	H2-T23	protein_coding	0.679207	6.85847	7.54948	1.02281e-06	6.31735e-05	1	0
ENSMUSG00000017667	Zfp334	protein_coding	2.00181	1.66429	3.59802	1.08835e-06	6.65813e-05	1	0
ENSMUSG00000002324	Rec8	protein_coding	0.781922	4.95759	5.74464	1.29916e-06	7.72701e-05	1	0
ENSMUSG00000075702	Selenom	protein_coding	1.47219	2.46141	3.91135	1.82651e-06	0.000104755	1	0
ENSMUSG00000021760	Gpx8	protein_coding	3.34589	-0.813209	1.99463	2.07393e-06	0.00011621	1	0
ENSMUSG00000060586	H2-Eb1	protein_coding	2.5644	2.58051	5.13025	2.07757e-06	0.00011621	1	0
ENSMUSG00000008668	Rps18	protein_coding	0.581331	8.40028	8.99272	2.5167e-06	0.000137583	1	0
ENSMUSG00000025887	Casp12	protein_coding	1.25246	4.76406	6.02161	2.95152e-06	0.000156687	1	0
ENSMUSG00000068245	Phf11d	protein_coding	1.74453	2.35167	4.0696	3.63268e-06	0.000190486	1	0
ENSMUSG00000001240	Ramp2	protein_coding	2.46756	1.18145	3.55166	3.73246e-06	0.000194922	1	0
ENSMUSG00000038807	Rap1gap2	protein_coding	1.84671	1.91628	3.71539	4.29403e-06	0.000219654	1	0
ENSMUSG00000023961	Enpp4	protein_coding	0.758598	5.2997	6.06616	4.39322e-06	0.000223082	1	0
ENSMUSG00000032596	Uba7	protein_coding	0.705186	7.89839	8.61457	4.75574e-06	0.00023866	1	0
ENSMUSG00000024727	Trpm6	protein_coding	1.8332	1.37353	3.12638	5.03622e-06	0.000250777	1	0
ENSMUSG00000054453	Sytl5	protein_coding	1.21895	3.2878	4.49922	8.85484e-06	0.000413666	1	0
ENSMUSG00000037072	Selenof	protein_coding	0.748042	5.81949	6.57684	9.72076e-06	0.000449971	1	0
ENSMUSG00000056648	Hoxb8	protein_coding	2.28757	1.02678	3.21416	1.01441e-05	0.000465434	1	0
ENSMUSG00000035183	Slc24a5	protein_coding	0.879076	3.92841	4.80906	1.05253e-05	0.000479499	1	0
ENSMUSG00000031877	Ces2g	protein_coding	0.815435	4.78149	5.60314	1.22447e-05	0.000548109	1	0
ENSMUSG00000036594	H2-Aa	protein_coding	2.03072	3.57404	5.59624	1.36455e-05	0.00060242	1	0
ENSMUSG00000018339	Gpx3	protein_coding	2.54213	0.648772	3.00996	1.44569e-05	0.000627461	1	0
ENSMUSG00000079056	Kcnip3	protein_coding	1.4219	3.31302	4.72902	1.63827e-05	0.000694617	1	0
ENSMUSG00000073421	H2-Ab1	protein_coding	1.76449	4.2154	5.98491	1.76728e-05	0.00073955	1	0
ENSMUSG00000020372	Rack1	protein_coding	0.498731	9.12863	9.63881	1.89332e-05	0.000787166	1	0
ENSMUSG00000017491	Rarb	protein_coding	1.66514	2.63492	4.26741	1.95937e-05	0.00080517	1	0
ENSMUSG00000056116	H2-T22	protein_coding	0.560072	6.21038	6.78163	2.02633e-05	0.000829053	1	0
ENSMUSG00000021792	Prxl2a	protein_coding	0.720082	5.09655	5.82485	2.06026e-05	0.000834956	1	0
ENSMUSG00000064373	Selenop	protein_coding	0.502802	6.5961	7.1096	2.08848e-05	0.000843735	1	0
ENSMUSG00000001768	Rin2	protein_coding	0.870965	4.43879	5.31531	2.4736e-05	0.000974796	1	0
ENSMUSG00000030835	Nomo1	protein_coding	0.608463	7.70331	8.32569	2.76507e-05	0.00106675	1	0
ENSMUSG00000005686	Ampd3	protein_coding	1.0692	4.37718	5.45299	3.00408e-05	0.00114186	1	0
ENSMUSG00000049971	Glt1d1	protein_coding	2.0434	0.306301	2.15733	3.28939e-05	0.00123564	1	0
ENSMUSG00000022136	Dnajc3	protein_coding	0.664384	6.57973	7.25643	3.55856e-05	0.00131749	1	0
ENSMUSG00000026604	Ptpn14	protein_coding	0.605492	5.63908	6.25396	5.00936e-05	0.001768	1	0
ENSMUSG00000038188	Scarf1	protein_coding	0.6157	6.34085	6.96936	5.45882e-05	0.0018852	1	0
ENSMUSG00000028081	Rps3a1	protein_coding	0.502781	9.44427	9.95842	6.23923e-05	0.00209831	1	0
ENSMUSG00000029919	Hpgds	protein_coding	1.45758	2.58783	4.02676	6.28521e-05	0.00210825	1	0
ENSMUSG00000019846	Lama4	protein_coding	1.79943	2.14747	3.89258	6.52498e-05	0.00217167	1	0
ENSMUSG00000025666	Tmem47	protein_coding	2.11131	0.449862	2.40928	6.56832e-05	0.00218044	1	0
ENSMUSG00000022106	Rcbtb2	protein_coding	0.525664	5.84914	6.38523	6.83444e-05	0.00225133	1	0
ENSMUSG00000034780	B3galt1	protein_coding	1.72562	1.72152	3.39946	8.2136e-05	0.00263855	1	0
ENSMUSG00000029780	Nt5c3	protein_coding	0.687338	5.9591	6.65471	8.25747e-05	0.00264548	1	0
ENSMUSG00000055435	Maf	protein_coding	1.27258	2.58549	3.83442	8.41587e-05	0.0026762	1	0
ENSMUSG00000027077	Smtnl1	protein_coding	1.52338	2.25216	3.74973	9.74205e-05	0.00305259	1	0
ENSMUSG00000000957	Mmp14	protein_coding	1.43559	3.75069	5.18794	0.000101072	0.00312819	1	0
ENSMUSG00000023367	Tmem176a	protein_coding	0.598457	6.13312	6.74303	0.000101294	0.00312819	1	0
ENSMUSG00000034037	Fgd5	protein_coding	0.467154	6.82665	7.3065	0.00010604	0.00323586	1	0
ENSMUSG00000027200	Sema6d	protein_coding	2.8645	0.429745	3.06137	0.000125178	0.00369795	1	0
ENSMUSG00000033446	Lpar6	protein_coding	0.895449	4.50769	5.40457	0.000130852	0.00383804	1	0
ENSMUSG00000059900	Tmem40	protein_coding	0.653855	4.65578	5.31585	0.000133475	0.00387953	1	0
ENSMUSG00000029096	Htra3	protein_coding	2.29792	0.356181	2.47995	0.000136777	0.00394872	1	0
ENSMUSG00000022824	Muc13	protein_coding	0.534943	8.61547	9.16402	0.00013752	0.00396125	1	0
ENSMUSG00000049103	Ccr2	protein_coding	1.78351	2.86315	4.62487	0.0001725	0.00479676	1	0
ENSMUSG00000033590	Myo5c	protein_coding	0.543019	5.77345	6.3244	0.000178698	0.0049477	1	0
ENSMUSG00000020186	Csrp2	protein_coding	1.25464	2.51802	3.74744	0.00018327	0.0050525	1	0
ENSMUSG00000046532	Ar	protein_coding	1.77171	1.59727	3.31158	0.000184389	0.00506163	1	0
ENSMUSG00000071716	Apol7e	protein_coding	1.05477	3.68997	4.74331	0.000185169	0.00507222	1	0
ENSMUSG00000045930	Clec14a	protein_coding	1.63361	1.13535	2.67604	0.000202219	0.00548081	1	0
ENSMUSG00000042682	Selenok	protein_coding	0.621033	5.34767	5.97887	0.000205952	0.00554689	1	0
ENSMUSG00000048264	Dip2c	protein_coding	0.590496	5.05925	5.65792	0.000247696	0.00646779	1	0
ENSMUSG00000038503	Mesd	protein_coding	0.558416	5.78418	6.35566	0.000261252	0.00676674	1	0
ENSMUSG00000046916	Myct1	protein_coding	0.431619	6.53187	6.97484	0.000276963	0.00706959	1	0
ENSMUSG00000038712	Mindy1	protein_coding	0.481036	5.91201	6.40397	0.000285287	0.00718645	1	0
ENSMUSG00000109510	Gm42417	protein_coding	3.83976	-0.85638	2.30884	0.000294312	0.00739926	1	0
ENSMUSG00000003534	Ddr1	protein_coding	2.04276	0.585669	2.47004	0.000309438	0.00766884	1	0
ENSMUSG00000078945	Naip2	protein_coding	0.552355	5.3936	5.95361	0.00030981	0.00766884	1	0
ENSMUSG00000027111	Itga6	protein_coding	0.688308	7.93516	8.63774	0.000321228	0.00791301	1	0
ENSMUSG00000027611	Procr	protein_coding	0.808727	5.07735	5.89613	0.000358035	0.008646	1	0
ENSMUSG00000038843	Gcnt1	protein_coding	0.416453	5.97467	6.40105	0.000359772	0.00867166	1	0
ENSMUSG00000030214	Plbd1	protein_coding	2.10021	0.894358	2.85808	0.000375651	0.00895361	1	0
ENSMUSG00000022125	Cln5	protein_coding	0.779063	3.96927	4.7514	0.000376484	0.00895683	1	0
ENSMUSG00000047344	Lancl3	protein_coding	0.932718	3.22653	4.15522	0.000487168	0.0110577	1	0
ENSMUSG00000025967	Eef1b2	protein_coding	0.413976	8.54743	8.97269	0.000496299	0.0112055	1	0
ENSMUSG00000002808	Epdr1	protein_coding	1.39966	2.13446	3.51229	0.000521295	0.0117082	1	0
ENSMUSG00000026832	Cytip	protein_coding	0.535537	5.68092	6.22687	0.000530684	0.0118569	1	0
ENSMUSG00000039304	Tnfsf10	protein_coding	0.503744	6.28016	6.79643	0.000546017	0.0121152	1	0
ENSMUSG00000072214	Septin5	protein_coding	1.56549	2.13068	3.65176	0.000550327	0.0121688	1	0
ENSMUSG00000026357	Rgs18	protein_coding	0.603618	6.65481	7.26647	0.000567507	0.0124416	1	0
ENSMUSG00000018425	Dhx40	protein_coding	0.82679	3.63275	4.45965	0.000569505	0.0124641	1	0
ENSMUSG00000027864	Ptgfrn	protein_coding	1.66051	1.5282	3.11113	0.000571537	0.0124873	1	0
ENSMUSG00000019970	Sgk1	protein_coding	1.87208	0.923207	2.67185	0.000620243	0.0134146	1	0
ENSMUSG00000032561	Acpp	protein_coding	1.22345	2.86898	4.07271	0.000668293	0.0142145	1	0
ENSMUSG00000036356	Csgalnact1	protein_coding	0.44681	6.64743	7.10738	0.000684834	0.0144705	1	0
ENSMUSG00000072620	Slfn2	protein_coding	0.859967	4.04171	4.90136	0.000753054	0.015523	1	0
ENSMUSG00000031818	Cox4i1	protein_coding	0.451956	5.86892	6.33199	0.000769749	0.0157719	1	0
ENSMUSG00000026126	Ptpn18	protein_coding	0.490515	6.2575	6.75629	0.000772659	0.0157812	1	0
ENSMUSG00000055733	Nap1l3	protein_coding	0.710262	3.73961	4.45022	0.000787117	0.0160185	1	0
ENSMUSG00000007783	Cpt1c	protein_coding	2.25142	1.01274	3.17009	0.00083181	0.0166712	1	0
ENSMUSG00000028132	Tlcd4	protein_coding	1.82943	2.01056	3.80349	0.000840959	0.0168022	1	0
ENSMUSG00000041548	Hspb8	protein_coding	1.68678	1.2104	2.80474	0.000895841	0.0175522	1	0
ENSMUSG00000020077	Srgn	protein_coding	0.357571	7.65916	8.02885	0.000953927	0.0184565	1	0
ENSMUSG00000078853	Igtp	protein_coding	0.987363	5.17959	6.17626	0.00108067	0.0203868	1	0
ENSMUSG00000092572	Serpinb10	protein_coding	1.60061	1.3978	2.92155	0.00111679	0.0209758	1	0
ENSMUSG00000059479	B3gnt8	protein_coding	1.11208	2.35386	3.43821	0.00113419	0.0211787	1	0
ENSMUSG00000040584	Abcb1a	protein_coding	1.43429	3.26284	4.69359	0.00122535	0.0225208	1	0
ENSMUSG00000049350	Zg16	protein_coding	2.45741	0.70805	3.04174	0.00123547	0.0225456	1	0
ENSMUSG00000005514	Por	protein_coding	0.560191	7.43133	8.00441	0.00126679	0.0229191	1	0
ENSMUSG00000073889	Il11ra1	protein_coding	0.596663	5.77205	6.38185	0.00130713	0.0235192	1	0
ENSMUSG00000012848	Rps5	protein_coding	0.429193	8.10313	8.54382	0.00130953	0.0235294	1	0
ENSMUSG00000021636	Marveld2	protein_coding	0.956743	3.36634	4.31736	0.00132085	0.0236337	1	0
ENSMUSG00000090919	Pabpc4l	protein_coding	0.91424	3.02616	3.93303	0.00136152	0.0240267	1	0
ENSMUSG00000029299	Abcg3	protein_coding	0.679987	5.65723	6.34177	0.00140099	0.0244544	1	0
ENSMUSG00000055737	Ghr	protein_coding	0.952201	3.42563	4.37244	0.00143213	0.0248629	1	0
ENSMUSG00000027775	Mfsd1	protein_coding	0.498727	5.54405	6.05275	0.0014424	0.0250075	1	0
ENSMUSG00000030219	Erp27	protein_coding	1.71053	0.923938	2.53404	0.00151481	0.0256738	1	0
ENSMUSG00000034664	Itga2b	protein_coding	0.712064	7.49247	8.21951	0.00164438	0.0273644	1	0
ENSMUSG00000040164	Kcns1	protein_coding	2.04561	1.29126	3.26699	0.00166398	0.0276191	1	0
ENSMUSG00000024049	Myom1	protein_coding	1.01638	5.07731	6.09901	0.00167405	0.027679	1	0
ENSMUSG00000037805	Rpl10a	protein_coding	0.38468	8.16888	8.56349	0.00169793	0.0279299	1	0
ENSMUSG00000028657	Ppt1	protein_coding	0.434966	5.99468	6.44217	0.00176221	0.0287663	1	0
ENSMUSG00000051022	Hs3st1	protein_coding	1.81825	1.09162	2.76973	0.00179298	0.0290106	1	0
ENSMUSG00000069874	Irgm2	protein_coding	0.646344	6.03967	6.69765	0.00179585	0.029016	1	0
ENSMUSG00000037071	Scd1	protein_coding	1.72489	1.84749	3.545	0.00188935	0.0297822	1	0
ENSMUSG00000041301	Cftr	protein_coding	1.32699	1.51406	2.77749	0.00200493	0.0311171	1	0
ENSMUSG00000043251	Exoc3l	protein_coding	0.92673	3.41169	4.33292	0.00207279	0.031853	1	0
ENSMUSG00000074527	Gm14296	protein_coding	2.1977	2.28704	4.41678	0.00214749	0.0327704	1	0
ENSMUSG00000029765	Plxna4	protein_coding	0.799897	4.17775	4.9843	0.00226329	0.0340199	1	0
ENSMUSG00000052117	D630039A03Rik	protein_coding	0.690369	4.06738	4.76193	0.00238802	0.035508	1	0
ENSMUSG00000068270	Shroom4	protein_coding	0.439457	5.44779	5.89428	0.00246159	0.0363496	1	0
ENSMUSG00000090877	Hspa1b	protein_coding	2.46869	-0.159463	2.0646	0.00253373	0.037201	1	0
ENSMUSG00000001833	Septin7	protein_coding	0.391244	7.18352	7.58544	0.00279685	0.0397468	1	0
ENSMUSG00000032718	Mansc1	protein_coding	0.731619	4.93113	5.67277	0.00285198	0.0403496	1	0
ENSMUSG00000029432	Nipsnap2	protein_coding	0.427247	5.88322	6.32193	0.002875	0.0405436	1	0
ENSMUSG00000079363	Gbp4	protein_coding	1.25983	4.18248	5.43983	0.00291674	0.0409523	1	0
ENSMUSG00000050608	Micos10	protein_coding	0.62294	4.59554	5.22213	0.00311299	0.0428754	1	0
ENSMUSG00000007989	Fzd3	protein_coding	0.537474	4.80577	5.35166	0.00317781	0.0435892	1	0
ENSMUSG00000032714	Syde1	protein_coding	0.688336	4.41869	5.11266	0.00333122	0.045239	1	0
ENSMUSG00000021215	Net1	protein_coding	0.4774	6.4651	6.95049	0.00335663	0.0454401	1	0
ENSMUSG00000044162	Tnip3	protein_coding	0.697228	5.35694	6.06241	0.00337653	0.0456134	1	0
ENSMUSG00000020044	Timp3	protein_coding	0.7955	4.73473	5.536	0.00355163	0.0471849	1	0
ENSMUSG00000042032	Mat2b	protein_coding	0.582111	5.30816	5.89996	0.00383779	0.0499029	1	0
ENSMUSG00000023892	Zfp51	protein_coding	0.715269	3.65885	4.3734	0.00384728	0.049961	1	0
ENSMUSG00000042817	Flt3	protein_coding	-3.16879	7.68055	4.53567	9.57969e-66	1.2307e-61	0	1
ENSMUSG00000016494	Cd34	protein_coding	-1.63152	8.07128	6.4552	1.35142e-30	2.1702e-27	0	1
ENSMUSG00000023927	Satb1	protein_coding	-2.4448	5.87185	3.4575	1.27198e-18	6.80881e-16	0	1
ENSMUSG00000043557	Mdga1	protein_coding	-1.51339	7.09858	5.60463	2.44463e-17	1.04687e-14	0	1
ENSMUSG00000040254	Sema3d	protein_coding	-5.59355	3.43319	-1.40805	2.93259e-17	1.21532e-14	0	1
ENSMUSG00000007480	Mc5r	protein_coding	-1.54888	5.83735	4.30715	4.90013e-17	1.96725e-14	0	1
ENSMUSG00000048865	Arhgap30	protein_coding	-1.01743	7.74362	6.74144	1.99777e-16	7.54864e-14	0	1
ENSMUSG00000036381	P2ry14	protein_coding	-2.36567	4.05559	1.75474	2.31208e-14	6.93492e-12	0	1
ENSMUSG00000063646	Jakmip1	protein_coding	-2.25427	5.06412	2.84785	2.32118e-14	6.93492e-12	0	1
ENSMUSG00000032589	Bsn	protein_coding	-1.58803	5.12442	3.56071	9.73036e-14	2.55114e-11	0	1
ENSMUSG00000022817	Itgb5	protein_coding	-3.08431	4.19976	1.21074	1.64532e-12	3.70832e-10	0	1
ENSMUSG00000038608	Dock10	protein_coding	-1.02333	7.89078	6.87889	1.92487e-12	4.25e-10	0	1
ENSMUSG00000039153	Runx2	protein_coding	-0.947003	7.58775	6.65516	1.95182e-12	4.25e-10	0	1
ENSMUSG00000038677	Scube3	protein_coding	-2.15177	4.2589	2.15637	2.86819e-11	5.26396e-09	0	1
ENSMUSG00000050315	Synpo2	protein_coding	-1.96649	5.27674	3.34198	3.10598e-11	5.54202e-09	0	1
ENSMUSG00000050600	Zfp831	protein_coding	-1.058	6.9123	5.86536	6.93235e-11	1.18747e-08	0	1
ENSMUSG00000039145	Camk1d	protein_coding	-1.92637	5.12486	3.22293	1.10871e-10	1.78046e-08	0	1
ENSMUSG00000052713	Zfp608	protein_coding	-0.732128	8.91979	8.19901	1.9532e-10	2.95208e-08	0	1
ENSMUSG00000044456	Rin3	protein_coding	-0.673238	7.65169	6.99131	5.21724e-10	7.46888e-08	0	1
ENSMUSG00000039158	Akna	protein_coding	-1.10844	6.58254	5.49156	5.93916e-10	8.38465e-08	0	1
ENSMUSG00000015937	Macroh2a1	protein_coding	-0.748138	9.43697	8.70109	1.02464e-09	1.40038e-07	0	1
ENSMUSG00000045328	Cenpe	protein_coding	-0.907812	7.55426	6.65808	1.13212e-09	1.52308e-07	0	1
ENSMUSG00000041836	Ptpre	protein_coding	-0.685085	8.41221	7.74036	1.2229e-09	1.61965e-07	0	1
ENSMUSG00000017950	Hnf4a	protein_coding	-2.86132	5.24135	2.43025	1.24412e-09	1.63094e-07	0	1
ENSMUSG00000020275	Rel	protein_coding	-1.07507	5.72184	4.66181	3.41649e-09	4.14073e-07	0	1
ENSMUSG00000030798	Cd37	protein_coding	-1.10335	5.70012	4.61157	3.73998e-09	4.44884e-07	0	1
ENSMUSG00000069892	9930111J21Rik2	protein_coding	-0.872232	6.20015	5.34299	5.0521e-09	5.69336e-07	0	1
ENSMUSG00000058290	Espl1	protein_coding	-0.862713	6.044	5.19668	1.0114e-08	1.07729e-06	0	1
ENSMUSG00000049871	Nlrc3	protein_coding	-2.14924	4.13534	2.03752	1.11979e-08	1.17917e-06	0	1
ENSMUSG00000071713	Csf2rb	protein_coding	-1.34879	5.62169	4.29307	1.38247e-08	1.4323e-06	0	1
ENSMUSG00000038178	Slc43a2	protein_coding	-0.985078	6.07784	5.11056	1.53751e-08	1.56765e-06	0	1
ENSMUSG00000045349	Sh2d5	protein_coding	-1.42637	5.22903	3.82714	1.72101e-08	1.74093e-06	0	1
ENSMUSG00000040111	Gramd1b	protein_coding	-0.74115	6.73122	6.00562	2.37999e-08	2.38872e-06	0	1
ENSMUSG00000027699	Ect2	protein_coding	-1.20888	5.32168	4.13046	2.53567e-08	2.49746e-06	0	1
ENSMUSG00000033952	Aspm	protein_coding	-0.832389	7.50551	6.6854	3.15308e-08	3.02296e-06	0	1
ENSMUSG00000028677	Rnf220	protein_coding	-0.671322	7.43541	6.77848	3.59264e-08	3.41645e-06	0	1
ENSMUSG00000049804	Armcx4	protein_coding	-1.89397	4.94592	3.08166	3.61669e-08	3.41645e-06	0	1
ENSMUSG00000032254	Kif23	protein_coding	-0.847726	6.81264	5.97836	3.79584e-08	3.50829e-06	0	1
ENSMUSG00000031004	Mki67	protein_coding	-0.904135	10.5684	9.67634	4.59486e-08	4.15706e-06	0	1
ENSMUSG00000043004	Gng2	protein_coding	-0.788903	6.17485	5.40078	5.28716e-08	4.68443e-06	0	1
ENSMUSG00000026605	Cenpf	protein_coding	-1.04626	8.19624	7.1606	6.1618e-08	5.38508e-06	0	1
ENSMUSG00000039298	Cdk5rap2	protein_coding	-0.660031	7.29432	6.64683	8.08172e-08	6.786e-06	0	1
ENSMUSG00000025997	Ikzf2	protein_coding	-1.04897	7.02115	5.9823	9.68203e-08	7.9734e-06	0	1
ENSMUSG00000025978	Rftn2	protein_coding	-3.50129	2.24043	-0.826512	1.07738e-07	8.70506e-06	0	1
ENSMUSG00000051506	Wdfy4	protein_coding	-0.617081	8.82164	8.2169	1.96911e-07	1.54251e-05	0	1
ENSMUSG00000046179	E2f8	protein_coding	-0.7202	6.65386	5.94747	1.99996e-07	1.55718e-05	0	1
ENSMUSG00000021457	Syk	protein_coding	-0.571779	8.20502	7.64674	2.07764e-07	1.60792e-05	0	1
ENSMUSG00000022353	Mtss1	protein_coding	-0.742028	5.87131	5.14221	2.31434e-07	1.75931e-05	0	1
ENSMUSG00000029516	Cit	protein_coding	-0.773571	6.94032	6.17786	2.57266e-07	1.94418e-05	0	1
ENSMUSG00000036768	Kif15	protein_coding	-0.724942	6.99066	6.27968	3.41736e-07	2.49448e-05	0	1
ENSMUSG00000030468	Siglecg	protein_coding	-2.42312	2.87786	0.586046	3.90976e-07	2.80607e-05	0	1
ENSMUSG00000021719	Rgs7bp	protein_coding	-1.75577	4.62388	2.89608	4.18123e-07	2.94445e-05	0	1
ENSMUSG00000070000	Fcho1	protein_coding	-0.664491	6.90107	6.24834	5.28361e-07	3.64939e-05	0	1
ENSMUSG00000027219	Slc28a2	protein_coding	-1.13598	5.55622	4.43956	5.43698e-07	3.71537e-05	0	1
ENSMUSG00000018474	Chd3	protein_coding	-0.568101	8.3162	7.76164	5.73704e-07	3.87914e-05	0	1
ENSMUSG00000031480	Thsd1	protein_coding	-1.099	5.40966	4.32548	6.26315e-07	4.14756e-05	0	1
ENSMUSG00000025085	Ablim1	protein_coding	-1.00251	6.1226	5.13919	6.81821e-07	4.44637e-05	0	1
ENSMUSG00000031740	Mmp2	protein_coding	-1.90325	4.01023	2.15607	7.17655e-07	4.63319e-05	0	1
ENSMUSG00000096883	Shisa8	protein_coding	-1.99586	4.78192	2.82036	7.17681e-07	4.63319e-05	0	1
ENSMUSG00000076431	Sox4	protein_coding	-0.577711	8.31911	7.75514	8.77045e-07	5.49629e-05	0	1
ENSMUSG00000031506	Ptpn7	protein_coding	-0.534476	7.42815	6.90619	9.07806e-07	5.66145e-05	0	1
ENSMUSG00000041308	Sntb2	protein_coding	-1.6793	3.88165	2.24294	1.29333e-06	7.72701e-05	0	1
ENSMUSG00000003206	Ebi3	protein_coding	-1.59615	5.01799	3.44466	1.37817e-06	8.15915e-05	0	1
ENSMUSG00000042129	Rassf4	protein_coding	-0.804857	5.97221	5.18185	1.66403e-06	9.67575e-05	0	1
ENSMUSG00000027508	Pag1	protein_coding	-0.554594	6.89209	6.34941	1.76126e-06	0.000101726	0	1
ENSMUSG00000038943	Prc1	protein_coding	-0.728307	7.14845	6.43266	1.76577e-06	0.000101726	0	1
ENSMUSG00000026313	Hdac4	protein_coding	-0.552245	6.69296	6.15278	1.91135e-06	0.000109134	0	1
ENSMUSG00000058099	Nfam1	protein_coding	-0.725303	5.92111	5.20865	2.04379e-06	0.000116179	0	1
ENSMUSG00000033826	Dnah8	protein_coding	-1.37931	8.00145	6.63403	2.167e-06	0.000120517	0	1
ENSMUSG00000030287	Itpr2	protein_coding	-0.783107	6.3242	5.55581	2.5607e-06	0.000138807	0	1
ENSMUSG00000052085	Dock8	protein_coding	-0.571013	8.34024	7.78197	2.81016e-06	0.000151055	0	1
ENSMUSG00000050390	C77080	protein_coding	-1.1112	4.76686	3.67718	3.10798e-06	0.000164313	0	1
ENSMUSG00000012443	Kif11	protein_coding	-0.677489	7.73217	7.06768	3.49377e-06	0.000183953	0	1
ENSMUSG00000022263	Trio	protein_coding	-0.611299	7.40485	6.80705	3.75547e-06	0.00019533	0	1
ENSMUSG00000030691	Fchsd2	protein_coding	-0.624859	8.21421	7.60102	3.92292e-06	0.000203217	0	1
ENSMUSG00000029860	Zyx	protein_coding	-0.610127	8.31551	7.71862	4.13325e-06	0.000213252	0	1
ENSMUSG00000020330	Hmmr	protein_coding	-0.755705	6.52389	5.78128	4.30862e-06	0.000219654	0	1
ENSMUSG00000047534	Mis18bp1	protein_coding	-0.799119	5.88506	5.09911	4.49233e-06	0.000227216	0	1
ENSMUSG00000007817	Zmiz1	protein_coding	-0.569743	8.66744	8.11046	5.29338e-06	0.000261554	0	1
ENSMUSG00000060791	Gmfg	protein_coding	-0.910993	6.1335	5.23404	5.89584e-06	0.000289099	0	1
ENSMUSG00000032554	Trf	protein_coding	-1.0323	5.16155	4.14857	5.94866e-06	0.00029058	0	1
ENSMUSG00000026640	Plxna2	protein_coding	-1.58759	3.52146	1.9801	6.34363e-06	0.000308352	0	1
ENSMUSG00000056758	Hmga2	protein_coding	-1.389	4.10571	2.74529	6.3605e-06	0.000308352	0	1
ENSMUSG00000036777	Anln	protein_coding	-0.537142	6.25257	5.72794	6.74545e-06	0.000325785	0	1
ENSMUSG00000072476	Gm9008	protein_coding	-6.37367	1.99626	-2.30339	7.2756e-06	0.000347471	0	1
ENSMUSG00000021728	Emb	protein_coding	-0.675245	6.61143	5.9512	7.30422e-06	0.000347545	0	1
ENSMUSG00000050473	Slc35d3	protein_coding	-1.55698	3.44305	1.9315	7.4283e-06	0.000352145	0	1
ENSMUSG00000026712	Mrc1	protein_coding	-2.34275	3.37945	1.13574	8.66776e-06	0.000406614	0	1
ENSMUSG00000002055	Spag5	protein_coding	-0.717896	5.99039	5.28452	9.73705e-06	0.000449971	0	1
ENSMUSG00000020900	Myh10	protein_coding	-0.624056	6.65541	6.04447	9.85167e-06	0.000453636	0	1
ENSMUSG00000064065	Ipcef1	protein_coding	-1.26065	4.28458	3.0521	1.02324e-05	0.000467815	0	1
ENSMUSG00000014547	Wdfy2	protein_coding	-0.76274	5.76064	5.00949	1.06815e-05	0.000484895	0	1
ENSMUSG00000026074	Map4k4	protein_coding	-0.546769	8.10463	7.57228	1.10627e-05	0.00050043	0	1
ENSMUSG00000000594	Gm2a	protein_coding	-0.636741	6.60963	5.98865	1.16768e-05	0.000524516	0	1
ENSMUSG00000023026	Dip2b	protein_coding	-0.552258	6.86823	6.32966	1.25494e-05	0.000559801	0	1
ENSMUSG00000031066	Usp11	protein_coding	-0.595303	6.35111	5.76817	1.26669e-05	0.000563085	0	1
ENSMUSG00000031662	Snx20	protein_coding	-1.37816	3.73541	2.39342	1.31275e-05	0.000581546	0	1
ENSMUSG00000027962	Vcam1	protein_coding	-2.53132	3.13934	0.723189	1.40266e-05	0.000615017	0	1
ENSMUSG00000036109	Mbnl3	protein_coding	-0.576516	6.56332	5.99992	1.41321e-05	0.000617532	0	1
ENSMUSG00000034601	2700049A03Rik	protein_coding	-0.629111	6.09423	5.47638	1.53308e-05	0.000660923	0	1
ENSMUSG00000075595	Zfp652	protein_coding	-0.488895	7.53086	7.05377	1.58161e-05	0.000674711	0	1
ENSMUSG00000024795	Kif20b	protein_coding	-0.506319	7.07474	6.57926	1.72419e-05	0.000723879	0	1
ENSMUSG00000022533	Atp13a3	protein_coding	-0.533288	6.55064	6.03093	1.94496e-05	0.00080517	0	1
ENSMUSG00000026987	Baz2b	protein_coding	-0.65626	8.368	7.72285	1.96127e-05	0.00080517	0	1
ENSMUSG00000028644	Ermap	protein_coding	-1.96911	3.08993	1.20432	2.05803e-05	0.000834956	0	1
ENSMUSG00000051495	Irf2bp2	protein_coding	-0.52943	8.00906	7.49319	2.09888e-05	0.000845274	0	1
ENSMUSG00000027858	Tspan2	protein_coding	-1.88124	3.6097	1.78079	2.14286e-05	0.000860291	0	1
ENSMUSG00000027692	Tnik	protein_coding	-0.630773	6.82447	6.20353	2.1903e-05	0.000876598	0	1
ENSMUSG00000029629	Phf14	protein_coding	-0.564258	7.75325	7.20084	2.33388e-05	0.000931162	0	1
ENSMUSG00000007080	Pole	protein_coding	-0.659301	7.76	7.11225	2.41722e-05	0.000955507	0	1
ENSMUSG00000079173	Zan	protein_coding	-2.43793	4.03357	1.65936	2.6464e-05	0.00103653	0	1
ENSMUSG00000034171	Faah	protein_coding	-1.13745	4.53271	3.41553	2.67004e-05	0.00104261	0	1
ENSMUSG00000003500	Impdh1	protein_coding	-0.681148	6.17419	5.50827	2.71443e-05	0.00105674	0	1
ENSMUSG00000029338	Antxr2	protein_coding	-0.721177	5.51337	4.80772	2.75347e-05	0.00106585	0	1
ENSMUSG00000048922	Cdca2	protein_coding	-0.69902	6.14717	5.46229	2.75442e-05	0.00106585	0	1
ENSMUSG00000061665	Cd2ap	protein_coding	-0.732846	6.34257	5.62258	2.78123e-05	0.00106977	0	1
ENSMUSG00000025017	Pik3ap1	protein_coding	-1.05999	5.92515	4.88492	3.0107e-05	0.00114186	0	1
ENSMUSG00000069830	Nlrp1a	protein_coding	-1.60992	3.50675	1.93764	3.16551e-05	0.00119259	0	1
ENSMUSG00000093938	Evi2b	protein_coding	-0.525609	7.26225	6.74895	3.35806e-05	0.0012541	0	1
ENSMUSG00000006678	Pola1	protein_coding	-0.457107	7.61681	7.17193	3.37349e-05	0.00125621	0	1
ENSMUSG00000027478	Dnmt3b	protein_coding	-0.60582	6.83839	6.24444	3.38484e-05	0.00125679	0	1
ENSMUSG00000052609	Plekhg3	protein_coding	-1.04317	5.2847	4.26194	3.65589e-05	0.00134963	0	1
ENSMUSG00000018341	Il12rb2	protein_coding	-1.22174	4.30996	3.10917	3.71332e-05	0.00136691	0	1
ENSMUSG00000025278	Flnb	protein_coding	-0.585494	6.16651	5.59424	4.17232e-05	0.00152278	0	1
ENSMUSG00000034311	Kif4	protein_coding	-0.620446	6.05682	5.44923	4.38527e-05	0.00158697	0	1
ENSMUSG00000028385	Snx30	protein_coding	-0.58574	6.70827	6.13752	4.50229e-05	0.00162475	0	1
ENSMUSG00000035365	Parpbp	protein_coding	-1.25428	4.40127	3.16759	4.61203e-05	0.00164585	0	1
ENSMUSG00000040990	Sh3kbp1	protein_coding	-0.490328	7.12932	6.65228	4.65315e-05	0.00165593	0	1
ENSMUSG00000064302	Clasp1	protein_coding	-0.514076	7.32595	6.82259	4.85709e-05	0.00172373	0	1
ENSMUSG00000041219	Arhgap11a	protein_coding	-0.772343	6.77376	6.01664	4.91958e-05	0.0017411	0	1
ENSMUSG00000039852	Rere	protein_coding	-0.4454	8.59814	8.16527	5.19407e-05	0.00181327	0	1
ENSMUSG00000024044	Epb41l3	protein_coding	-1.45011	4.79681	3.3751	5.70144e-05	0.00194804	0	1
ENSMUSG00000034164	Emid1	protein_coding	-1.16301	4.32745	3.18725	5.75038e-05	0.00195955	0	1
ENSMUSG00000070691	Runx3	protein_coding	-0.905443	6.68385	5.79664	5.98407e-05	0.00203379	0	1
ENSMUSG00000036568	Bicral	protein_coding	-0.469929	6.75149	6.29454	6.04043e-05	0.00204753	0	1
ENSMUSG00000032221	Mns1	protein_coding	-0.721738	6.08158	5.37232	6.61267e-05	0.00218837	0	1
ENSMUSG00000035696	Rnf38	protein_coding	-0.451433	7.28683	6.8462	6.62628e-05	0.00218837	0	1
ENSMUSG00000028358	Zfp618	protein_coding	-1.06765	3.87738	2.83414	6.87289e-05	0.00225821	0	1
ENSMUSG00000034833	Tespa1	protein_coding	-2.24806	3.69678	1.51114	7.63086e-05	0.0024945	0	1
ENSMUSG00000026039	Sgo2a	protein_coding	-0.804268	5.45786	4.66848	7.8534e-05	0.00255478	0	1
ENSMUSG00000024805	Pcgf5	protein_coding	-0.554606	6.97873	6.43722	8.17029e-05	0.00263728	0	1
ENSMUSG00000052854	Nrk	protein_coding	-0.98026	5.365	4.39688	8.40798e-05	0.0026762	0	1
ENSMUSG00000020642	Rnf144a	protein_coding	-0.682994	6.95553	6.28712	9.22124e-05	0.00291786	0	1
ENSMUSG00000020102	Slc16a7	protein_coding	-0.750409	5.06734	4.33109	9.28606e-05	0.00293116	0	1
ENSMUSG00000018654	Ikzf1	protein_coding	-0.533726	7.99952	7.47799	9.91394e-05	0.00309889	0	1
ENSMUSG00000008845	Cd163	protein_coding	-2.86383	2.91872	0.234144	0.000100249	0.00311831	0	1
ENSMUSG00000038763	Alpk3	protein_coding	-1.00109	5.04177	4.05938	0.00010372	0.00318306	0	1
ENSMUSG00000027326	Knl1	protein_coding	-0.873379	7.20142	6.34046	0.000104062	0.00318306	0	1
ENSMUSG00000048327	Ckap2l	protein_coding	-0.560003	6.35677	5.81027	0.000106472	0.00324135	0	1
ENSMUSG00000042216	Sgsm1	protein_coding	-0.807001	5.46185	4.67104	0.000112843	0.00339506	0	1
ENSMUSG00000042029	Ncapg2	protein_coding	-0.531857	7.02896	6.50858	0.000115548	0.00345393	0	1
ENSMUSG00000054843	Atrnl1	protein_coding	-0.81501	4.64472	3.84485	0.00011578	0.00345393	0	1
ENSMUSG00000061288	Taok3	protein_coding	-0.456599	8.06552	7.62115	0.000120059	0.00357035	0	1
ENSMUSG00000024642	Tle4	protein_coding	-0.553022	6.34331	5.8035	0.000130848	0.00383804	0	1
ENSMUSG00000030319	Cand2	protein_coding	-0.665095	6.18062	5.53134	0.000131346	0.00384374	0	1
ENSMUSG00000090124	Ugt1a7c	protein_coding	-1.14985	4.1784	3.05616	0.000136506	0.00394872	0	1
ENSMUSG00000047945	Marcksl1	protein_coding	-0.758408	6.0629	5.32036	0.00014835	0.00426364	0	1
ENSMUSG00000034612	Chst11	protein_coding	-0.51212	5.94016	5.44137	0.000152766	0.00436131	0	1
ENSMUSG00000019852	Arfgef3	protein_coding	-2.61457	2.10544	-0.258239	0.000158599	0.00448794	0	1
ENSMUSG00000038227	Hoxa9	protein_coding	-0.612976	6.56686	5.96624	0.000160063	0.0045194	0	1
ENSMUSG00000030067	Foxp1	protein_coding	-0.426996	8.26176	7.84776	0.000161694	0.00455356	0	1
ENSMUSG00000039315	Clnk	protein_coding	-1.67025	3.97828	2.34352	0.000161981	0.00455356	0	1
ENSMUSG00000020573	Pik3cg	protein_coding	-0.459573	7.87581	7.42831	0.000162939	0.00457046	0	1
ENSMUSG00000022439	Parvg	protein_coding	-0.601689	6.975	6.38662	0.00016378	0.00458407	0	1
ENSMUSG00000034593	Myo5a	protein_coding	-0.577878	7.67566	7.11012	0.000168551	0.00469713	0	1
ENSMUSG00000024399	Ltb	protein_coding	-0.732592	5.25792	4.53812	0.000184323	0.00506163	0	1
ENSMUSG00000026532	Spta1	protein_coding	-1.72116	3.45178	1.78988	0.000187092	0.00511399	0	1
ENSMUSG00000061589	Dot1l	protein_coding	-0.469691	7.18997	6.73099	0.00019507	0.00529824	0	1
ENSMUSG00000027009	Itga4	protein_coding	-0.548424	9.03547	8.49741	0.000205801	0.00554689	0	1
ENSMUSG00000063804	Lin28b	protein_coding	-2.18427	1.81051	-0.159711	0.000206619	0.0055532	0	1
ENSMUSG00000044629	Cnrip1	protein_coding	-1.15084	3.7942	2.67042	0.000208819	0.00558895	0	1
ENSMUSG00000024617	Camk2a	protein_coding	-0.842234	5.91891	5.09264	0.000217183	0.00578869	0	1
ENSMUSG00000061533	Cep128	protein_coding	-0.657098	7.07283	6.42572	0.000220699	0.00587022	0	1
ENSMUSG00000051329	Nup160	protein_coding	-0.431687	6.68482	6.26521	0.000228911	0.00605108	0	1
ENSMUSG00000057132	Rpgrip1	protein_coding	-0.806362	5.01503	4.22583	0.000231152	0.00607281	0	1
ENSMUSG00000021725	Parp8	protein_coding	-0.782312	6.35293	5.58064	0.000252168	0.00654465	0	1
ENSMUSG00000033991	Ttc37	protein_coding	-0.422822	6.76345	6.35211	0.000264667	0.00682765	0	1
ENSMUSG00000026068	Il18rap	protein_coding	-0.744551	5.37075	4.63844	0.000265984	0.00684789	0	1
ENSMUSG00000026786	Apbb1ip	protein_coding	-0.413724	7.30876	6.90676	0.000274368	0.00703554	0	1
ENSMUSG00000039157	Fam102a	protein_coding	-0.605481	5.54344	4.95075	0.000275893	0.00706055	0	1
ENSMUSG00000025041	Nt5c2	protein_coding	-0.4138	7.07478	6.67306	0.000277347	0.00706959	0	1
ENSMUSG00000033713	Foxn3	protein_coding	-0.38426	7.99156	7.61924	0.000285226	0.00718645	0	1
ENSMUSG00000029552	Tes	protein_coding	-0.50112	6.33206	5.84283	0.000295636	0.00741803	0	1
ENSMUSG00000014786	Slc9a5	protein_coding	-1.48889	3.06227	1.6287	0.000307372	0.00766884	0	1
ENSMUSG00000002602	Axl	protein_coding	-0.985691	4.3555	3.38652	0.000308216	0.00766884	0	1
ENSMUSG00000026072	Il1r1	protein_coding	-1.16465	4.9997	3.85876	0.000309324	0.00766884	0	1
ENSMUSG00000075289	Carns1	protein_coding	-0.869595	4.45319	3.60112	0.000319993	0.00790566	0	1
ENSMUSG00000046591	Ticrr	protein_coding	-0.495777	5.94345	5.45932	0.000324959	0.00796707	0	1
ENSMUSG00000037949	Ano10	protein_coding	-1.00842	4.40839	3.41724	0.000334328	0.00815012	0	1
ENSMUSG00000039637	Coro7	protein_coding	-0.505091	7.68308	7.19231	0.000336847	0.00819598	0	1
ENSMUSG00000029826	Zc3hav1	protein_coding	-0.411054	7.37525	6.97735	0.000340774	0.00827585	0	1
ENSMUSG00000021697	Depdc1b	protein_coding	-0.799397	4.81213	4.03037	0.000362388	0.00871836	0	1
ENSMUSG00000041757	Plekha6	protein_coding	-1.90388	3.17778	1.34406	0.000374127	0.00893386	0	1
ENSMUSG00000041890	Git2	protein_coding	-0.483245	8.58604	8.11448	0.000378486	0.00898782	0	1
ENSMUSG00000043987	Cep164	protein_coding	-0.766885	5.23537	4.48401	0.000401178	0.00947413	0	1
ENSMUSG00000000673	Haao	protein_coding	-1.56737	2.9091	1.40882	0.000410786	0.00968324	0	1
ENSMUSG00000038872	Zfhx3	protein_coding	-0.623876	7.18878	6.57531	0.000412326	0.009684	0	1
ENSMUSG00000070780	Rbm47	protein_coding	-1.25226	3.60975	2.39088	0.000417629	0.00977283	0	1
ENSMUSG00000020914	Top2a	protein_coding	-0.673908	9.45699	8.79653	0.000424904	0.00990696	0	1
ENSMUSG00000024054	Smchd1	protein_coding	-0.392933	8.20131	7.82069	0.000440704	0.0102197	0	1
ENSMUSG00000005899	Smpd4	protein_coding	-0.490187	5.98955	5.51254	0.000446065	0.0103254	0	1
ENSMUSG00000035392	Dennd1a	protein_coding	-0.488894	6.11789	5.64293	0.000455644	0.0105093	0	1
ENSMUSG00000064043	Trerf1	protein_coding	-0.455197	5.99582	5.55189	0.00045872	0.0105612	0	1
ENSMUSG00000039115	Itga9	protein_coding	-1.29643	4.50206	3.22874	0.000471908	0.0108294	0	1
ENSMUSG00000024544	Ldlrad4	protein_coding	-1.71784	3.39383	1.73383	0.000472054	0.0108294	0	1
ENSMUSG00000067653	Ankrd23	protein_coding	-1.33788	3.17975	1.88113	0.00047674	0.0108952	0	1
ENSMUSG00000018340	Anxa6	protein_coding	-0.71972	5.83394	5.1237	0.000477466	0.0108952	0	1
ENSMUSG00000050379	Septin6	protein_coding	-0.461689	7.90556	7.45657	0.000482081	0.0109616	0	1
ENSMUSG00000037922	Bank1	protein_coding	-1.86278	2.12158	0.391021	0.000490158	0.0111059	0	1
ENSMUSG00000040209	Zfp704	protein_coding	-0.534055	7.72455	7.20345	0.000509972	0.0114739	0	1
ENSMUSG00000017550	Atad5	protein_coding	-0.470293	6.79256	6.33362	0.000528874	0.011837	0	1
ENSMUSG00000078616	Trim30c	protein_coding	-1.91438	3.02457	1.18323	0.000540451	0.0120124	0	1
ENSMUSG00000027339	Rassf2	protein_coding	-0.384179	7.62929	7.2578	0.000554245	0.0122343	0	1
ENSMUSG00000066800	Rnasel	protein_coding	-0.417853	7.55002	7.14274	0.000561143	0.0123231	0	1
ENSMUSG00000014164	Klhl3	protein_coding	-0.524978	5.7333	5.22067	0.000578454	0.012617	0	1
ENSMUSG00000038141	Tmem181a	protein_coding	-0.800671	6.28253	5.49349	0.000580104	0.0126315	0	1
ENSMUSG00000040524	Zfp609	protein_coding	-0.553594	6.87601	6.33781	0.000586076	0.01274	0	1
ENSMUSG00000041538	H2-Ob	protein_coding	-1.27909	4.11433	2.86915	0.000594289	0.0128749	0	1
ENSMUSG00000035021	Baz1a	protein_coding	-0.4794	7.20828	6.74143	0.000623445	0.0134612	0	1
ENSMUSG00000046138	9930021J03Rik	protein_coding	-0.430988	6.62843	6.21	0.000645872	0.013922	0	1
ENSMUSG00000044150	Bclaf3	protein_coding	-0.762354	6.37038	5.62104	0.000651316	0.0140027	0	1
ENSMUSG00000069769	Msi2	protein_coding	-0.446445	9.55967	9.12662	0.000653966	0.0140082	0	1
ENSMUSG00000047793	Sned1	protein_coding	-2.08987	2.50833	0.548206	0.000665249	0.0141855	0	1
ENSMUSG00000061143	Maml3	protein_coding	-0.705297	6.56788	5.87345	0.000665824	0.0141855	0	1
ENSMUSG00000038070	Cntln	protein_coding	-0.373008	7.12274	6.76212	0.000682374	0.0144705	0	1
ENSMUSG00000026923	Notch1	protein_coding	-0.464895	7.13465	6.68411	0.000686252	0.0144767	0	1
ENSMUSG00000003949	Hlf	protein_coding	-0.473286	9.53154	9.07073	0.000693486	0.0146053	0	1
ENSMUSG00000039231	Suv39h1	protein_coding	-0.467284	5.99466	5.53923	0.000698667	0.0146703	0	1
ENSMUSG00000070576	Mn1	protein_coding	-0.976159	5.3894	4.42873	0.000698856	0.0146703	0	1
ENSMUSG00000033016	Nfatc1	protein_coding	-0.450347	7.18271	6.74616	0.000703301	0.0147395	0	1
ENSMUSG00000061991	H2ac10	protein_coding	-0.69315	7.36544	6.68704	0.000720821	0.0150331	0	1
ENSMUSG00000037661	Gpr160	protein_coding	-1.23937	3.2732	2.07351	0.000740128	0.0153439	0	1
ENSMUSG00000050138	Kcnk12	protein_coding	-1.6951	3.2801	1.64165	0.000740501	0.0153439	0	1
ENSMUSG00000038256	Bcl9	protein_coding	-0.505606	6.84683	6.35473	0.000745249	0.0154174	0	1
ENSMUSG00000004568	Arhgef18	protein_coding	-0.472057	8.52388	8.06147	0.000753783	0.015523	0	1
ENSMUSG00000024413	Npc1	protein_coding	-0.518518	6.09328	5.58693	0.000755699	0.0155335	0	1
ENSMUSG00000020100	Slc29a3	protein_coding	-0.528014	5.76135	5.24585	0.000800796	0.0162013	0	1
ENSMUSG00000005417	Mprip	protein_coding	-0.378338	9.22821	8.86171	0.000811551	0.0163673	0	1
ENSMUSG00000031503	Col4a2	protein_coding	-0.747192	7.40403	6.67289	0.000819049	0.0164927	0	1
ENSMUSG00000026748	Plxdc2	protein_coding	-0.499124	6.90192	6.41685	0.000839413	0.0167974	0	1
ENSMUSG00000035901	Dennd5a	protein_coding	-0.394065	8.1239	7.74264	0.000847501	0.0168542	0	1
ENSMUSG00000041498	Kif14	protein_coding	-0.677452	6.08792	5.42379	0.000850576	0.0168656	0	1
ENSMUSG00000040430	Pitpnc1	protein_coding	-0.446475	7.25935	6.82495	0.000850698	0.0168656	0	1
ENSMUSG00000041390	Mdfic	protein_coding	-0.613977	5.28627	4.68538	0.000878641	0.0172862	0	1
ENSMUSG00000046985	Tapt1	protein_coding	-0.397479	6.34072	5.95516	0.000891134	0.0175052	0	1
ENSMUSG00000002107	Celf2	protein_coding	-0.461956	8.45122	7.99999	0.000930252	0.0181087	0	1
ENSMUSG00000021182	Ccdc88c	protein_coding	-0.504515	7.03779	6.54498	0.000930314	0.0181087	0	1
ENSMUSG00000020493	Prr11	protein_coding	-0.752534	4.84191	4.10554	0.000944954	0.0183381	0	1
ENSMUSG00000023800	Tiam2	protein_coding	-1.70514	3.09729	1.46241	0.000975042	0.0188329	0	1
ENSMUSG00000040710	St8sia4	protein_coding	-0.728457	6.71242	5.99445	0.000977144	0.0188329	0	1
ENSMUSG00000042323	Pbrm1	protein_coding	-0.405045	8.35325	7.96139	0.000992728	0.0190922	0	1
ENSMUSG00000028718	Stil	protein_coding	-0.720777	5.0703	4.36037	0.0010168	0.0194388	0	1
ENSMUSG00000027469	Tpx2	protein_coding	-0.567302	7.19296	6.63923	0.00102205	0.0194811	0	1
ENSMUSG00000036295	Lrrn3	protein_coding	-1.96558	1.98699	0.169142	0.00103575	0.0196838	0	1
ENSMUSG00000027332	Ivd	protein_coding	-0.486322	6.01113	5.53634	0.00105	0.0199252	0	1
ENSMUSG00000007880	Arid1a	protein_coding	-0.391596	9.70747	9.32802	0.00106342	0.02015	0	1
ENSMUSG00000029414	Kntc1	protein_coding	-0.675642	6.28032	5.61699	0.00106609	0.0201659	0	1
ENSMUSG00000042826	Fgf11	protein_coding	-0.880904	4.28906	3.42959	0.00106739	0.0201659	0	1
ENSMUSG00000057706	Mex3b	protein_coding	-1.48025	3.20911	1.77593	0.00108381	0.020416	0	1
ENSMUSG00000027763	Mbnl1	protein_coding	-0.406062	9.57331	9.17927	0.0010932	0.0205627	0	1
ENSMUSG00000030677	Kif22	protein_coding	-0.732944	5.73696	5.01701	0.00112327	0.0210667	0	1
ENSMUSG00000001986	Gria3	protein_coding	-0.83185	5.66931	4.84881	0.0011328	0.0211787	0	1
ENSMUSG00000004707	Ly9	protein_coding	-0.832619	4.51556	3.70223	0.00114265	0.0212441	0	1
ENSMUSG00000022969	Il10rb	protein_coding	-0.686064	5.00739	4.33716	0.00118617	0.0219579	0	1
ENSMUSG00000037474	Dtl	protein_coding	-0.489591	6.76504	6.28939	0.00119725	0.0221311	0	1
ENSMUSG00000020027	Socs2	protein_coding	-0.945158	4.92572	3.99467	0.00120248	0.0221958	0	1
ENSMUSG00000034349	Smc4	protein_coding	-0.385955	8.55871	8.18552	0.00120807	0.022267	0	1
ENSMUSG00000032278	Paqr5	protein_coding	-1.00592	4.2471	3.26702	0.00121804	0.0224185	0	1
ENSMUSG00000028758	Kif17	protein_coding	-1.14164	4.48987	3.37564	0.00123162	0.0225456	0	1
ENSMUSG00000037926	Ssh2	protein_coding	-0.461057	7.34512	6.89359	0.00123424	0.0225456	0	1
ENSMUSG00000014444	Piezo1	protein_coding	-0.37398	6.80952	6.44906	0.00123438	0.0225456	0	1
ENSMUSG00000043154	Ppp2r3a	protein_coding	-0.45907	6.41429	5.96741	0.00124014	0.0225988	0	1
ENSMUSG00000024498	Tcerg1	protein_coding	-0.394307	8.49453	8.1129	0.00124608	0.0226749	0	1
ENSMUSG00000034023	Fancd2	protein_coding	-0.831202	5.13297	4.31691	0.00126724	0.0229191	0	1
ENSMUSG00000040549	Ckap5	protein_coding	-0.429801	8.16361	7.7473	0.00126843	0.0229191	0	1
ENSMUSG00000022043	Trim35	protein_coding	-0.620202	6.34845	5.74407	0.00130292	0.0235093	0	1
ENSMUSG00000040723	Rcsd1	protein_coding	-0.484704	7.05841	6.58522	0.00130594	0.0235192	0	1
ENSMUSG00000057110	Cntrl	protein_coding	-0.501615	8.50441	8.01501	0.00131416	0.0235797	0	1
ENSMUSG00000032666	1700025G04Rik	protein_coding	-0.834713	5.49952	4.6772	0.00133748	0.0237658	0	1
ENSMUSG00000041936	Agrn	protein_coding	-0.655468	4.81696	4.17611	0.00134078	0.0237732	0	1
ENSMUSG00000039585	Myo9a	protein_coding	-0.551586	6.67311	6.13108	0.00134161	0.0237732	0	1
ENSMUSG00000039841	Zfp800	protein_coding	-0.501095	6.45223	5.96156	0.00134929	0.0238766	0	1
ENSMUSG00000024238	Zeb1	protein_coding	-0.365998	7.02578	6.67259	0.00136545	0.0240301	0	1
ENSMUSG00000006494	Pdk1	protein_coding	-0.383959	6.84852	6.47814	0.00138179	0.0242191	0	1
ENSMUSG00000042331	Specc1	protein_coding	-0.588099	5.52647	4.95212	0.00139443	0.0243731	0	1
ENSMUSG00000030000	Add2	protein_coding	-2.06242	2.04054	0.124993	0.00142106	0.0247041	0	1
ENSMUSG00000035000	Dpp4	protein_coding	-0.593808	5.7134	5.13501	0.00145431	0.0251123	0	1
ENSMUSG00000027306	Nusap1	protein_coding	-0.533851	6.28576	5.76465	0.00146059	0.0251868	0	1
ENSMUSG00000028894	Inpp5b	protein_coding	-0.414142	6.34761	5.94702	0.00146697	0.0252629	0	1
ENSMUSG00000005621	Zfp592	protein_coding	-0.343814	7.33935	7.00656	0.00147504	0.0253236	0	1
ENSMUSG00000037921	Ddx60	protein_coding	-0.594098	6.07407	5.49052	0.00147641	0.0253236	0	1
ENSMUSG00000030557	Mef2a	protein_coding	-0.383089	6.83772	6.46738	0.00148866	0.0254548	0	1
ENSMUSG00000071669	Snx29	protein_coding	-0.613417	5.90152	5.29784	0.00149682	0.0255084	0	1
ENSMUSG00000023274	Cd4	protein_coding	-1.96854	2.17553	0.350721	0.00149909	0.0255084	0	1
ENSMUSG00000028438	Kif24	protein_coding	-0.854948	5.10379	4.26365	0.00150993	0.0256249	0	1
ENSMUSG00000047146	Tet1	protein_coding	-0.683612	7.31354	6.63951	0.00152134	0.0257505	0	1
ENSMUSG00000032640	Chsy1	protein_coding	-0.566177	5.92684	5.37396	0.00153964	0.026026	0	1
ENSMUSG00000037997	Parp11	protein_coding	-0.472286	5.86089	5.39941	0.00154849	0.0261411	0	1
ENSMUSG00000029647	Pan3	protein_coding	-0.489393	8.45662	7.97767	0.00158598	0.0266638	0	1
ENSMUSG00000078879	Zfp973	protein_coding	-1.94252	3.93914	2.04288	0.00158775	0.0266638	0	1
ENSMUSG00000032407	U2surp	protein_coding	-0.358212	8.15639	7.81061	0.00160845	0.0269762	0	1
ENSMUSG00000039087	Rreb1	protein_coding	-0.421212	8.10744	7.69896	0.0016136	0.0270273	0	1
ENSMUSG00000021262	Evl	protein_coding	-1.0979	3.80076	2.72745	0.0016192	0.0270857	0	1
ENSMUSG00000038252	Ncapd2	protein_coding	-0.584747	8.13183	7.56177	0.0016349	0.027278	0	1
ENSMUSG00000094777	H2ac24	protein_coding	-0.513327	8.05238	7.55193	0.00167319	0.027679	0	1
ENSMUSG00000038486	Sv2a	protein_coding	-2.05388	1.86127	0.000307004	0.0016944	0.0279299	0	1
ENSMUSG00000019866	Crybg1	protein_coding	-1.00987	4.73778	3.75012	0.00172106	0.0282382	0	1
ENSMUSG00000021061	Sptb	protein_coding	-1.43295	3.65707	2.26055	0.00172948	0.0283288	0	1
ENSMUSG00000039046	Usp6nl	protein_coding	-0.414078	6.41966	6.01795	0.001731	0.0283288	0	1
ENSMUSG00000041642	Kif21b	protein_coding	-0.487307	7.22365	6.75031	0.00175143	0.0286268	0	1
ENSMUSG00000039396	Neil3	protein_coding	-0.675908	5.46847	4.80503	0.00176487	0.0287731	0	1
ENSMUSG00000042292	Mrtfa	protein_coding	-0.467608	6.79043	6.33747	0.00177558	0.0288744	0	1
ENSMUSG00000041147	Brca2	protein_coding	-0.419348	7.1008	6.69114	0.00178036	0.0288791	0	1
ENSMUSG00000049709	Nlrp10	protein_coding	-1.65098	3.38538	1.78246	0.00179254	0.0290106	0	1
ENSMUSG00000020798	Spns3	protein_coding	-0.888928	4.33987	3.47191	0.00179783	0.029016	0	1
ENSMUSG00000001517	Foxm1	protein_coding	-0.572058	6.32081	5.76314	0.00180073	0.0290264	0	1
ENSMUSG00000079553	Kifc1	protein_coding	-0.722238	5.38174	4.67366	0.00180344	0.0290283	0	1
ENSMUSG00000039997	Ifi203	protein_coding	-0.47661	8.45457	7.98725	0.00182143	0.0292134	0	1
ENSMUSG00000074480	Mex3a	protein_coding	-0.461	6.4949	6.04803	0.00182573	0.0292458	0	1
ENSMUSG00000042390	Gatad2b	protein_coding	-0.370517	7.57839	7.22043	0.00183634	0.0293791	0	1
ENSMUSG00000047959	Kcna3	protein_coding	-1.12228	4.38578	3.28507	0.00184223	0.0294001	0	1
ENSMUSG00000021758	Ddx4	protein_coding	-1.71738	2.10601	0.504039	0.00184924	0.0294754	0	1
ENSMUSG00000005198	Polr2a	protein_coding	-0.446366	9.14452	8.71225	0.00185321	0.0294793	0	1
ENSMUSG00000046876	Atxn1	protein_coding	-0.4381	6.73575	6.30865	0.00185774	0.0294793	0	1
ENSMUSG00000063952	Brpf3	protein_coding	-0.34897	6.37581	6.03901	0.00185866	0.0294793	0	1
ENSMUSG00000027035	Cers6	protein_coding	-0.618734	5.22392	4.62141	0.00187119	0.0296049	0	1
ENSMUSG00000026288	Inpp5d	protein_coding	-0.394355	8.22874	7.84804	0.00187933	0.029681	0	1
ENSMUSG00000024833	Pola2	protein_coding	-0.449113	6.60843	6.17216	0.00190149	0.0299001	0	1
ENSMUSG00000042644	Itpr3	protein_coding	-0.387736	6.74166	6.36722	0.00190903	0.0299821	0	1
ENSMUSG00000034724	Cnot6l	protein_coding	-0.373826	7.85235	7.48901	0.00194754	0.0304986	0	1
ENSMUSG00000030465	Psd3	protein_coding	-0.487123	7.09233	6.61805	0.00199031	0.0310053	0	1
ENSMUSG00000026669	Mcm10	protein_coding	-0.479288	5.92474	5.45688	0.00199924	0.0310947	0	1
ENSMUSG00000028337	Coro2a	protein_coding	-0.486582	8.24154	7.76509	0.00205856	0.0317102	0	1
ENSMUSG00000024542	Cep192	protein_coding	-0.391853	7.63904	7.25869	0.00215393	0.0328251	0	1
ENSMUSG00000030657	Xylt1	protein_coding	-0.460635	5.96391	5.51494	0.00217264	0.0330319	0	1
ENSMUSG00000053580	Tanc2	protein_coding	-0.493454	5.82184	5.34085	0.00218466	0.0331362	0	1
ENSMUSG00000051378	Kif18b	protein_coding	-0.748785	5.42319	4.68907	0.00222365	0.0336344	0	1
ENSMUSG00000036882	Arhgap33	protein_coding	-0.701421	5.2027	4.51599	0.00226411	0.0340199	0	1
ENSMUSG00000020024	Cep83	protein_coding	-0.402504	6.64345	6.2521	0.0023093	0.0345776	0	1
ENSMUSG00000037544	Dlgap5	protein_coding	-0.618898	5.65654	5.05287	0.00231854	0.0346755	0	1
ENSMUSG00000028289	Epha7	protein_coding	-1.80492	2.47304	0.757568	0.0023477	0.0349895	0	1
ENSMUSG00000051236	Msrb3	protein_coding	-1.39438	3.40578	2.04718	0.0024203	0.0358353	0	1
ENSMUSG00000031486	Adgra2	protein_coding	-2.8672	2.02568	-0.531344	0.00242119	0.0358353	0	1
ENSMUSG00000023079	Gtf2ird1	protein_coding	-0.447116	6.21833	5.78392	0.00243647	0.0360199	0	1
ENSMUSG00000020592	Sdc1	protein_coding	-0.980395	3.4655	2.5082	0.00247098	0.0364044	0	1
ENSMUSG00000030243	Recql	protein_coding	-0.555431	5.37436	4.83096	0.00250075	0.0368009	0	1
ENSMUSG00000039748	Exo1	protein_coding	-0.415445	6.01059	5.60919	0.00254221	0.0372828	0	1
ENSMUSG00000051517	Arhgef39	protein_coding	-0.607951	4.56499	3.97032	0.00254675	0.0372921	0	1
ENSMUSG00000050107	Haspin	protein_coding	-0.783942	4.45453	3.68663	0.00255155	0.0372921	0	1
ENSMUSG00000020654	Adcy3	protein_coding	-1.44999	3.65274	2.23783	0.00257281	0.0375174	0	1
ENSMUSG00000041161	Otud3	protein_coding	-0.874356	3.95634	3.10547	0.00262303	0.03812	0	1
ENSMUSG00000023169	Slc38a1	protein_coding	-0.32904	8.26993	7.95229	0.00268481	0.0389297	0	1
ENSMUSG00000032423	Syncrip	protein_coding	-0.337069	8.76773	8.44348	0.00270027	0.0391098	0	1
ENSMUSG00000037287	Tbcel	protein_coding	-0.505506	5.92275	5.42794	0.00270973	0.0392026	0	1
ENSMUSG00000037138	Aff3	protein_coding	-0.355704	8.6474	8.30293	0.00272229	0.0392424	0	1
ENSMUSG00000048756	Foxo3	protein_coding	-0.416507	8.68359	8.27932	0.00275287	0.0394711	0	1
ENSMUSG00000048279	Sacs	protein_coding	-0.553676	7.19961	6.65608	0.00275748	0.0394931	0	1
ENSMUSG00000038623	Tm6sf1	protein_coding	-0.944367	4.46341	3.53618	0.00277183	0.0396104	0	1
ENSMUSG00000019942	Cdk1	protein_coding	-0.499982	5.58513	5.09805	0.00278973	0.0397468	0	1
ENSMUSG00000024983	Vti1a	protein_coding	-0.422598	6.00398	5.59426	0.00279158	0.0397468	0	1
ENSMUSG00000042308	Setd1a	protein_coding	-0.400174	7.39788	7.01153	0.00283652	0.040249	0	1
ENSMUSG00000033721	Vav3	protein_coding	-0.399949	6.4395	6.0533	0.00283845	0.040249	0	1
ENSMUSG00000072774	Zfp951	protein_coding	-0.824561	4.20665	3.40216	0.00284315	0.0402712	0	1
ENSMUSG00000051278	Zgrf1	protein_coding	-0.458196	5.95697	5.50972	0.00285497	0.0403496	0	1
ENSMUSG00000034333	Zbed4	protein_coding	-0.373987	6.61948	6.25578	0.0028731	0.0405436	0	1
ENSMUSG00000030096	Slc6a6	protein_coding	-0.371129	7.41438	7.05646	0.00290029	0.0408554	0	1
ENSMUSG00000044950	Pwwp2a	protein_coding	-0.391068	5.9972	5.61732	0.00296256	0.0414597	0	1
ENSMUSG00000026622	Nek2	protein_coding	-0.718547	5.43421	4.73018	0.00300301	0.0418746	0	1
ENSMUSG00000070738	Dgkd	protein_coding	-0.355296	6.68521	6.34171	0.00300524	0.0418746	0	1
ENSMUSG00000037791	Phf12	protein_coding	-0.370957	7.23649	6.87738	0.00303517	0.0422458	0	1
ENSMUSG00000019996	Map7	protein_coding	-0.419458	7.34705	6.94266	0.00306314	0.0424733	0	1
ENSMUSG00000039187	Fanci	protein_coding	-0.728484	5.30833	4.59654	0.00306805	0.0424733	0	1
ENSMUSG00000053333	Dis3l2	protein_coding	-0.47542	5.91564	5.45105	0.00310013	0.0427882	0	1
ENSMUSG00000048271	Rbm33	protein_coding	-0.376174	7.88399	7.51895	0.00310079	0.0427882	0	1
ENSMUSG00000032479	Map4	protein_coding	-0.439942	6.3816	5.95597	0.00311378	0.0428754	0	1
ENSMUSG00000046079	Lrrc8d	protein_coding	-0.445681	6.27562	5.84212	0.00313458	0.0431155	0	1
ENSMUSG00000028931	Kcnab2	protein_coding	-0.535634	6.75254	6.23176	0.00316627	0.0435049	0	1
ENSMUSG00000027715	Ccna2	protein_coding	-0.64353	6.70886	6.08048	0.003198	0.0437071	0	1
ENSMUSG00000042759	Apobr	protein_coding	-0.626627	5.48577	4.87419	0.00322071	0.0439707	0	1
ENSMUSG00000029204	Rhoh	protein_coding	-0.882449	5.92915	5.05829	0.00327012	0.0445979	0	1
ENSMUSG00000028901	Gmeb1	protein_coding	-0.45234	5.91218	5.47279	0.00330107	0.0449246	0	1
ENSMUSG00000038679	Trps1	protein_coding	-0.700395	5.12798	4.44088	0.00334524	0.0453337	0	1
ENSMUSG00000025577	Cbx2	protein_coding	-0.707446	4.48673	3.79421	0.00336428	0.0454957	0	1
ENSMUSG00000022678	Nde1	protein_coding	-0.464838	5.94198	5.48992	0.0033975	0.0458483	0	1
ENSMUSG00000022995	Enah	protein_coding	-1.53459	2.83559	1.36619	0.00341003	0.0459693	0	1
ENSMUSG00000048924	Ccdc125	protein_coding	-0.705293	4.6302	3.94222	0.00341876	0.0460386	0	1
ENSMUSG00000038126	Mphosph9	protein_coding	-0.489711	5.91207	5.43425	0.00345198	0.0463484	0	1
ENSMUSG00000069910	Spdl1	protein_coding	-0.727215	4.63686	3.92353	0.00345488	0.0463484	0	1
ENSMUSG00000041609	Bicdl1	protein_coding	-0.883012	4.26566	3.40023	0.00346415	0.0463602	0	1
ENSMUSG00000061046	Haghl	protein_coding	-0.644601	5.21928	4.58755	0.0034733	0.0464301	0	1
ENSMUSG00000021754	Map3k1	protein_coding	-0.324361	7.32952	7.01738	0.00353442	0.0470536	0	1
ENSMUSG00000000568	Hnrnpd	protein_coding	-0.472945	8.49401	8.03521	0.00353854	0.0470596	0	1
ENSMUSG00000021068	Nin	protein_coding	-0.309539	7.83261	7.53572	0.00358777	0.0475808	0	1
ENSMUSG00000044098	Rsbn1	protein_coding	-0.330804	6.84434	6.52549	0.00358884	0.0475808	0	1
ENSMUSG00000029385	Ccng2	protein_coding	-0.582596	5.28911	4.71756	0.00361956	0.0479155	0	1
ENSMUSG00000044791	Setd2	protein_coding	-0.343926	9.02443	8.6919	0.00362154	0.0479155	0	1
ENSMUSG00000034522	Zfp395	protein_coding	-0.423786	6.88728	6.47596	0.00367854	0.0483707	0	1
ENSMUSG00000066037	Hnrnpr	protein_coding	-0.313812	8.36025	8.05838	0.0037238	0.048816	0	1
ENSMUSG00000041415	Dicer1	protein_coding	-0.381481	7.56138	7.19246	0.00379471	0.0495433	0	1
ENSMUSG00000009292	Trpm2	protein_coding	-1.38185	2.71248	1.39714	0.00381308	0.0496822	0	1
ENSMUSG00000032477	Cdc25a	protein_coding	-0.505938	5.70545	5.21089	0.00385004	0.049961	0	1

## Sheet: HSC_MUT_3m vs HSC_MUT_12m
genes	gene_name	gene_biotype	logFC	logCPM HSC_MUT_3m	logCPM HSC_MUT_12m	PValue	FDR	signif_up (in HSC_MUT_12m) =1105	signif_down (HSC_MUT_12m) =965
ENSMUSG00000024065	Ehd3	protein_coding	2.0452	4.49914	6.50565	9.98444e-61	4.1948e-57	1	0
ENSMUSG00000023960	Enpp5	protein_coding	2.22881	4.76393	6.95464	2.03288e-55	5.12447e-52	1	0		protein coding UP
ENSMUSG00000032372	Plscr2	protein_coding	4.3177	0.920136	5.08729	3.33407e-53	6.00323e-50	1	0		putative EGR1 target genes	700
ENSMUSG00000092083	Kcnb2	protein_coding	7.67873	-2.08166	3.92707	2.47211e-36	2.3968e-33	1	0		all	1105
ENSMUSG00000022146	Osmr	protein_coding	9.90323	-2.54126	3.33448	8.88154e-34	7.46286e-31	1	0
ENSMUSG00000040265	Dnm3	protein_coding	4.31445	0.361444	4.45922	3.00918e-32	2.1071e-29	1	0
ENSMUSG00000016995	Matn4	protein_coding	4.49285	1.0117	5.3602	1.73417e-30	1.04083e-27	1	0
ENSMUSG00000053062	Jam2	protein_coding	2.58456	3.09368	5.62528	4.12569e-30	2.26088e-27	1	0
ENSMUSG00000015316	Slamf1	protein_coding	1.59802	4.78824	6.351	1.12069e-29	5.88548e-27	1	0
ENSMUSG00000020773	Trim47	protein_coding	1.5069	5.82161	7.29395	9.96333e-27	4.82992e-24	1	0
ENSMUSG00000021701	Plk2	protein_coding	3.64957	2.37042	5.9426	2.24116e-26	1.04621e-23	1	0
ENSMUSG00000036192	Rorb	protein_coding	4.84944	0.105474	4.70003	1.52421e-25	6.04089e-23	1	0
ENSMUSG00000021280	Exoc3l4	protein_coding	3.32305	0.934629	4.11108	2.43252e-25	9.29075e-23	1	0
ENSMUSG00000017007	Rbpjl	protein_coding	7.3795	-2.08434	3.62555	1.48097e-24	5.3332e-22	1	0
ENSMUSG00000032531	Amotl2	protein_coding	2.42999	3.22285	5.6006	2.03494e-23	6.57652e-21	1	0
ENSMUSG00000032340	Neo1	protein_coding	3.09365	3.39997	6.44327	7.24347e-23	2.22675e-20	1	0
ENSMUSG00000021313	Ryr2	protein_coding	4.57232	0.0145078	4.31425	1.46513e-22	4.29453e-20	1	0
ENSMUSG00000041235	Chd7	protein_coding	1.52091	4.42727	5.91156	3.65515e-22	9.69386e-20	1	0
ENSMUSG00000050248	Evc2	protein_coding	2.14928	4.38639	6.4974	7.05759e-22	1.81538e-19	1	0
ENSMUSG00000010461	Eya4	protein_coding	4.29601	-0.498827	3.41148	8.60973e-20	1.75028e-17	1	0
ENSMUSG00000037169	Mycn	protein_coding	0.802725	7.9418	8.71402	3.25923e-19	6.13124e-17	1	0
ENSMUSG00000015568	Lpl	protein_coding	2.11778	2.40571	4.45849	6.7179e-19	1.22714e-16	1	0
ENSMUSG00000037820	Tgm2	protein_coding	1.36841	7.5459	8.88242	1.88659e-18	3.30258e-16	1	0
ENSMUSG00000020689	Itgb3	protein_coding	1.36814	6.53622	7.87195	2.21311e-18	3.8211e-16	1	0
ENSMUSG00000093674	Rpl41	protein_coding	0.793198	7.35999	8.12272	7.38149e-18	1.25725e-15	1	0
ENSMUSG00000020460	Rps27a	protein_coding	0.791301	8.03479	8.796	1.25622e-17	2.11112e-15	1	0
ENSMUSG00000041842	Fhdc1	protein_coding	1.9671	3.69764	5.61981	4.21865e-17	6.8169e-15	1	0
ENSMUSG00000039831	Arhgap29	protein_coding	1.10925	5.02884	6.10452	6.27551e-17	9.765e-15	1	0
ENSMUSG00000032839	Trpc1	protein_coding	4.4085	-0.633944	3.34904	3.18549e-16	4.4611e-14	1	0
ENSMUSG00000049775	Tmsb4x	protein_coding	0.965814	6.46243	7.39673	5.38842e-16	7.30276e-14	1	0
ENSMUSG00000030744	Rps3	protein_coding	0.717748	8.87242	9.55929	5.67642e-16	7.61124e-14	1	0
ENSMUSG00000022994	Adcy6	protein_coding	0.879717	6.47098	7.31838	9.07594e-16	1.16728e-13	1	0
ENSMUSG00000047215	Rpl9	protein_coding	0.722224	8.02234	8.71375	1.39953e-15	1.74651e-13	1	0
ENSMUSG00000029780	Nt5c3 (?)	protein_coding	1.01132	5.8351	6.81361	4.83004e-15	5.68951e-13	1	0
ENSMUSG00000025283	Sat1	protein_coding	1.46336	4.36728	5.79313	7.56057e-15	8.66303e-13	1	0
ENSMUSG00000062328	Rpl17	protein_coding	0.854878	8.62571	9.45098	8.28918e-15	9.41233e-13	1	0
ENSMUSG00000040690	Col16a1	protein_coding	1.40752	6.59669	7.97038	1.12627e-14	1.26746e-12	1	0
ENSMUSG00000021796	Bmpr1a	protein_coding	2.94974	1.92616	4.78969	1.36272e-14	1.51998e-12	1	0
ENSMUSG00000018171	Vmp1	protein_coding	1.13316	5.89857	7.00083	1.81012e-14	1.94997e-12	1	0
ENSMUSG00000062006	Rpl34	protein_coding	0.911166	7.16467	8.04553	1.84538e-14	1.97111e-12	1	0
ENSMUSG00000044792	Isca1	protein_coding	1.17739	5.60337	6.74646	2.49418e-14	2.57677e-12	1	0
ENSMUSG00000058558	Rpl5	protein_coding	0.755664	9.94282	10.6678	3.19632e-14	3.22291e-12	1	0
ENSMUSG00000041119	Pde9a	protein_coding	2.35098	1.96703	4.23662	4.60305e-14	4.60451e-12	1	0
ENSMUSG00000032311	Nrg4	protein_coding	2.60159	2.56488	5.10081	6.02773e-14	5.93543e-12	1	0
ENSMUSG00000074129	Rpl13a	protein_coding	0.861558	9.11107	9.94224	8.56539e-14	8.17864e-12	1	0
ENSMUSG00000035441	Myo1d	protein_coding	1.05722	5.11141	6.13418	9.39124e-14	8.76794e-12	1	0
ENSMUSG00000063415	Cyp26b1	protein_coding	3.19725	2.19946	5.31588	1.23285e-13	1.12601e-11	1	0
ENSMUSG00000052560	Cpne8	protein_coding	1.5933	3.56765	5.11608	1.35416e-13	1.22791e-11	1	0
ENSMUSG00000029084	Cd38	protein_coding	2.4674	1.64705	4.01813	1.48604e-13	1.33786e-11	1	0
ENSMUSG00000052727	Map1b	protein_coding	2.6484	2.69941	5.2838	1.93084e-13	1.72598e-11	1	0
ENSMUSG00000019889	Ptprk	protein_coding	1.96594	2.68195	4.59024	2.07732e-13	1.83095e-11	1	0
ENSMUSG00000015647	Lama5	protein_coding	1.98769	3.87306	5.81838	3.83902e-13	3.24745e-11	1	0
ENSMUSG00000044393	Dsg2	protein_coding	1.86182	4.06217	5.8866	7.81354e-13	6.27273e-11	1	0
ENSMUSG00000029122	Evc	protein_coding	2.07225	3.63851	5.66715	8.65186e-13	6.8155e-11	1	0
ENSMUSG00000011751	Sptbn4	protein_coding	2.34496	2.4116	4.69124	1.20072e-12	9.28462e-11	1	0
ENSMUSG00000038700	Hoxb5	protein_coding	2.0532	2.16436	4.14823	1.97232e-12	1.48857e-10	1	0
ENSMUSG00000029211	Gabra4	protein_coding	4.51415	-1.45834	2.22501	2.77005e-12	2.03748e-10	1	0
ENSMUSG00000026399	Cd55	protein_coding	1.12317	5.28608	6.37458	3.66831e-12	2.62701e-10	1	0
ENSMUSG00000029135	Fosl2	protein_coding	1.30194	4.60759	5.87253	4.70042e-12	3.32832e-10	1	0
ENSMUSG00000057863	Rpl36	protein_coding	0.659965	7.55177	8.18111	7.76637e-12	5.29121e-10	1	0
ENSMUSG00000040562	Gstm2	protein_coding	3.32453	1.01637	4.20969	9.39283e-12	6.3649e-10	1	0
ENSMUSG00000022884	Eif4a2	protein_coding	0.711494	8.47246	9.15321	1.11041e-11	7.44445e-10	1	0
ENSMUSG00000023092	Fhl1	protein_coding	1.28233	4.24652	5.48955	2.56316e-11	1.62342e-09	1	0
ENSMUSG00000030757	Zkscan2	protein_coding	2.23812	1.46051	3.59924	6.17599e-11	3.7245e-09	1	0
ENSMUSG00000040435	Ppp1r15a	protein_coding	2.00683	5.67951	7.64835	7.80049e-11	4.68178e-09	1	0
ENSMUSG00000073702	Rpl31	protein_coding	0.581181	8.27163	8.82265	7.99985e-11	4.77868e-09	1	0
ENSMUSG00000057058	Skap1	protein_coding	4.01548	-1.08491	2.33791	8.65189e-11	5.14379e-09	1	0
ENSMUSG00000021453	Gadd45g	protein_coding	3.01073	1.12424	4.00559	9.39147e-11	5.50558e-09	1	0
ENSMUSG00000037754	Ppp1r16b	protein_coding	1.5582	4.56641	6.08538	9.95853e-11	5.81099e-09	1	0
ENSMUSG00000025885	Myo5b	protein_coding	3.20058	-0.542074	2.28936	1.02322e-10	5.9159e-09	1	0
ENSMUSG00000024664	Fads3	protein_coding	2.0342	2.71852	4.69328	1.04901e-10	6.0373e-09	1	0
ENSMUSG00000005640	Insrr	protein_coding	1.62616	2.80176	4.37396	1.12457e-10	6.43839e-09	1	0
ENSMUSG00000060636	Rpl35a	protein_coding	0.648918	6.86417	7.48252	1.15533e-10	6.55141e-09	1	0
ENSMUSG00000009927	Rps25	protein_coding	0.81103	6.60629	7.3876	1.15913e-10	6.55141e-09	1	0
ENSMUSG00000056476	Med12l	protein_coding	0.687782	7.69791	8.3548	1.38995e-10	7.78619e-09	1	0
ENSMUSG00000038900	Rpl12	protein_coding	0.633454	8.47521	9.07906	1.42923e-10	7.97081e-09	1	0
ENSMUSG00000001289	Pfdn5	protein_coding	0.820283	5.233	6.01999	1.56417e-10	8.60906e-09	1	0
ENSMUSG00000090862	Rps13	protein_coding	0.61629	6.76764	7.35262	1.61041e-10	8.78686e-09	1	0
ENSMUSG00000053550	Shisa7	protein_coding	2.63958	0.650412	3.13114	1.80449e-10	9.76129e-09	1	0
ENSMUSG00000020827	Mink1	protein_coding	0.561998	7.90881	8.43979	1.82099e-10	9.80656e-09	1	0
ENSMUSG00000028249	Sdcbp	protein_coding	0.598665	7.11129	7.67869	1.91921e-10	1.01884e-08	1	0
ENSMUSG00000002985	Apoe	protein_coding	1.03314	7.75549	8.75907	2.81336e-10	1.45924e-08	1	0
ENSMUSG00000001247	Lsr	protein_coding	1.73945	2.76243	4.44931	3.20891e-10	1.65759e-08	1	0
ENSMUSG00000090733	Rps27	protein_coding	0.712531	6.7792	7.46146	3.56605e-10	1.82709e-08	1	0
ENSMUSG00000037003	Tns2	protein_coding	1.43874	4.88312	6.28338	3.74746e-10	1.91226e-08	1	0
ENSMUSG00000042784	Muc1	protein_coding	3.58984	-0.251914	3.03158	3.9914e-10	2.02853e-08	1	0
ENSMUSG00000023043	Krt18	protein_coding	0.798873	6.12398	6.89204	4.60372e-10	2.33033e-08	1	0
ENSMUSG00000070047	Fat1	protein_coding	1.74378	2.59609	4.28422	4.84362e-10	2.44196e-08	1	0
ENSMUSG00000021782	Dlg5	protein_coding	1.45822	3.3441	4.75542	4.94205e-10	2.48166e-08	1	0
ENSMUSG00000057841	Rpl32	protein_coding	0.613662	8.04121	8.62528	5.13934e-10	2.57048e-08	1	0
ENSMUSG00000051212	Gpr183	protein_coding	4.35855	-0.899036	2.93925	8.72778e-10	4.24729e-08	1	0
ENSMUSG00000062997	Rpl35	protein_coding	0.781842	7.32455	8.07702	1.10719e-09	5.18775e-08	1	0
ENSMUSG00000015094	Npdc1	protein_coding	1.17324	4.25152	5.38639	1.35276e-09	6.26846e-08	1	0
ENSMUSG00000052146	Rps10	protein_coding	0.571513	7.31216	7.85299	1.8533e-09	8.5252e-08	1	0
ENSMUSG00000039542	Ncam1	protein_coding	1.77119	2.82431	4.54044	2.09168e-09	9.52299e-08	1	0
ENSMUSG00000028701	Lurap1	protein_coding	1.0365	4.33735	5.33812	2.1458e-09	9.72865e-08	1	0
ENSMUSG00000042396	Rbm7	protein_coding	0.795767	5.30468	6.06635	2.31946e-09	1.04409e-07	1	0
ENSMUSG00000025597	Klhl4	protein_coding	1.39145	4.59084	5.94646	2.69229e-09	1.18745e-07	1	0
ENSMUSG00000070348	Ccnd1	protein_coding	0.986858	5.33362	6.28546	2.82673e-09	1.2414e-07	1	0
ENSMUSG00000037563	Rps16	protein_coding	0.573832	7.54082	8.08434	3.26628e-09	1.40987e-07	1	0
ENSMUSG00000089809	Rasgef1b	protein_coding	1.35448	4.47711	5.79704	3.31223e-09	1.42482e-07	1	0
ENSMUSG00000008683	Rps15a	protein_coding	0.650873	7.23596	7.85704	4.46321e-09	1.87514e-07	1	0
ENSMUSG00000061983	Rps12	protein_coding	0.748684	7.84812	8.56719	4.69218e-09	1.96479e-07	1	0
ENSMUSG00000022912	Pros1	protein_coding	1.40523	3.04181	4.40011	4.98229e-09	2.06298e-07	1	0
ENSMUSG00000054889	Dsp	protein_coding	1.96633	2.73215	4.63824	4.99213e-09	2.06298e-07	1	0
ENSMUSG00000041817	Fam169a	protein_coding	1.75103	2.16012	3.84425	5.9733e-09	2.42222e-07	1	0
ENSMUSG00000013846	St3gal1	protein_coding	0.563847	8.11507	8.6472	5.98951e-09	2.42222e-07	1	0
ENSMUSG00000024608	Rps14	protein_coding	0.670622	7.68906	8.32768	6.71525e-09	2.70412e-07	1	0
ENSMUSG00000020785	Camkk1	protein_coding	1.03574	4.09675	5.09491	8.14251e-09	3.25804e-07	1	0
ENSMUSG00000006445	Epha2	protein_coding	2.80112	0.271929	2.86946	8.93047e-09	3.56201e-07	1	0
ENSMUSG00000033350	Chst2	protein_coding	1.36773	3.23143	4.55155	1.36368e-08	5.28857e-07	1	0
ENSMUSG00000028999	Rint1	protein_coding	0.829769	5.8646	6.66248	1.44469e-08	5.58553e-07	1	0
ENSMUSG00000022253	Nadk2	protein_coding	0.654485	7.05208	7.67623	1.46333e-08	5.6403e-07	1	0
ENSMUSG00000027800	Tm4sf1	protein_coding	3.93258	-0.465263	3.08202	1.73954e-08	6.62393e-07	1	0
ENSMUSG00000061119	Prcp	protein_coding	0.796911	6.0942	6.85904	1.74548e-08	6.62652e-07	1	0
ENSMUSG00000025290	Rps24	protein_coding	0.560579	9.09057	9.6216	1.94339e-08	7.33367e-07	1	0
ENSMUSG00000043822	Adamtsl5	protein_coding	1.69538	3.03061	4.6791	1.95315e-08	7.3485e-07	1	0
ENSMUSG00000052837	Junb	protein_coding	1.45497	4.67153	6.08671	2.20075e-08	8.15833e-07	1	0
ENSMUSG00000038963	Slco4a1	protein_coding	1.06325	4.28393	5.30897	2.30671e-08	8.47631e-07	1	0
ENSMUSG00000033585	Ndn	protein_coding	1.19603	4.11154	5.2692	2.51551e-08	9.08468e-07	1	0
ENSMUSG00000035969	Rusc2	protein_coding	1.13139	4.08396	5.17526	2.75589e-08	9.92435e-07	1	0
ENSMUSG00000061787	Rps17	protein_coding	0.497268	8.88695	9.35426	3.00467e-08	1.07283e-06	1	0
ENSMUSG00000060938	Rpl26	protein_coding	0.522597	9.551	10.0436	3.805e-08	1.34337e-06	1	0
ENSMUSG00000005883	Spo11	protein_coding	1.32937	3.41527	4.69974	4.1212e-08	1.44288e-06	1	0
ENSMUSG00000039316	Rftn1	protein_coding	0.770863	6.86359	7.60388	4.38815e-08	1.53208e-06	1	0
ENSMUSG00000053310	Nrgn	protein_coding	0.679315	7.05317	7.70079	4.48718e-08	1.56233e-06	1	0
ENSMUSG00000036309	Skp1	protein_coding	0.570787	7.30753	7.84725	5.05128e-08	1.73478e-06	1	0
ENSMUSG00000024140	Epas1	protein_coding	1.95932	2.33479	4.22688	5.08078e-08	1.74017e-06	1	0
ENSMUSG00000018920	Cxcl16	protein_coding	2.46281	0.974134	3.30154	5.15803e-08	1.75234e-06	1	0
ENSMUSG00000073418	C4b	protein_coding	2.94911	0.44036	3.20378	5.61101e-08	1.89115e-06	1	0
ENSMUSG00000042589	Cux2	protein_coding	2.26598	0.889457	3.02407	6.11457e-08	2.02906e-06	1	0
ENSMUSG00000027227	Sord	protein_coding	0.565037	7.01287	7.54588	7.0285e-08	2.30097e-06	1	0
ENSMUSG00000026034	Clk1	protein_coding	0.639737	7.69301	8.30129	7.0484e-08	2.3015e-06	1	0
ENSMUSG00000043716	Rpl7	protein_coding	0.497141	9.71927	10.1859	7.40839e-08	2.39092e-06	1	0
ENSMUSG00000038816	Ctnnal1	protein_coding	0.753193	5.7019	6.42189	1.00529e-07	3.15978e-06	1	0
ENSMUSG00000031930	Wwp2	protein_coding	0.607858	7.02608	7.60393	1.07989e-07	3.36074e-06	1	0
ENSMUSG00000032369	Plscr1	protein_coding	1.1458	4.06172	5.16908	1.12075e-07	3.47929e-06	1	0
ENSMUSG00000040952	Rps19	protein_coding	0.542677	8.13581	8.64879	1.20226e-07	3.72316e-06	1	0
ENSMUSG00000003134	Tbc1d8	protein_coding	0.745585	5.05376	5.76511	1.20765e-07	3.7307e-06	1	0
ENSMUSG00000030739	Myh14	protein_coding	2.48357	1.35326	3.72641	1.22819e-07	3.78486e-06	1	0
ENSMUSG00000026107	Nabp1	protein_coding	1.0162	4.6746	5.65397	1.25078e-07	3.83572e-06	1	0
ENSMUSG00000031167	Rbm3	protein_coding	0.514532	7.15577	7.64005	1.36138e-07	4.16476e-06	1	0
ENSMUSG00000047675	Rps8	protein_coding	0.478087	9.45812	9.90582	1.43111e-07	4.35693e-06	1	0
ENSMUSG00000035948	Acss3	protein_coding	2.35602	0.133763	2.27785	1.73715e-07	5.18904e-06	1	0
ENSMUSG00000038718	Pbx3	protein_coding	0.946647	4.43713	5.34767	1.73736e-07	5.18904e-06	1	0
ENSMUSG00000001946	Esam	protein_coding	0.728993	5.5539	6.24918	1.85252e-07	5.43005e-06	1	0
ENSMUSG00000032198	Dock6	protein_coding	0.860085	5.23933	6.0653	1.99054e-07	5.80757e-06	1	0
ENSMUSG00000049517	Rps23	protein_coding	0.500069	9.43707	9.90656	2.17257e-07	6.28052e-06	1	0
ENSMUSG00000063229	Ldha	protein_coding	0.539984	7.84246	8.35169	2.19056e-07	6.31805e-06	1	0
ENSMUSG00000063457	Rps15	protein_coding	0.456153	7.95192	8.37741	2.21097e-07	6.36233e-06	1	0
ENSMUSG00000013921	Clip3	protein_coding	0.91538	4.3831	5.26204	2.22596e-07	6.39088e-06	1	0
ENSMUSG00000027210	Meis2	protein_coding	2.76274	-0.587064	1.81249	2.25381e-07	6.44149e-06	1	0
ENSMUSG00000057329	Bcl2	protein_coding	0.689526	6.85018	7.50863	2.27443e-07	6.47109e-06	1	0
ENSMUSG00000027954	Efna1	protein_coding	2.44897	0.590695	2.87689	2.48545e-07	7.0082e-06	1	0
ENSMUSG00000032387	Rbpms2	protein_coding	1.29964	3.32184	4.57555	2.63628e-07	7.4169e-06	1	0
ENSMUSG00000025351	Cd63	protein_coding	0.599833	5.97635	6.54467	2.96062e-07	8.27397e-06	1	0
ENSMUSG00000048814	Lonrf2	protein_coding	2.56257	0.765368	3.17994	3.08178e-07	8.59354e-06	1	0
ENSMUSG00000002885	Adgre5	protein_coding	0.931055	5.7214	6.619	3.1663e-07	8.80972e-06	1	0
ENSMUSG00000017404	Rpl19	protein_coding	0.473339	9.24738	9.68973	3.32495e-07	9.20498e-06	1	0
ENSMUSG00000024014	Pim1	protein_coding	0.98182	7.55935	8.51084	3.38254e-07	9.32901e-06	1	0
ENSMUSG00000046330	Rpl37a	protein_coding	0.515901	6.76492	7.25018	3.39759e-07	9.35005e-06	1	0
ENSMUSG00000039942	Ptger4	protein_coding	0.807552	4.90627	5.67976	3.47736e-07	9.5411e-06	1	0
ENSMUSG00000000489	Pdgfb	protein_coding	1.40217	2.43906	3.78282	3.48215e-07	9.5411e-06	1	0
ENSMUSG00000075588	Hoxb2	protein_coding	1.48667	2.47622	3.90603	3.5379e-07	9.67281e-06	1	0
ENSMUSG00000030057	Cnbp	protein_coding	0.463636	8.63961	9.07199	3.58314e-07	9.77529e-06	1	0
ENSMUSG00000029769	Ccdc136	protein_coding	1.26923	3.20437	4.42714	4.13565e-07	1.11858e-05	1	0
ENSMUSG00000032501	Trib1	protein_coding	1.42897	2.34603	3.71497	4.30876e-07	1.15795e-05	1	0
ENSMUSG00000030342	Cd9	protein_coding	1.00595	4.76525	5.73776	4.47486e-07	1.20002e-05	1	0
ENSMUSG00000044037	Als2cl	protein_coding	0.994822	5.07437	6.03534	4.50589e-07	1.20322e-05	1	0
ENSMUSG00000096210	H1f0	protein_coding	0.681094	6.63864	7.28766	4.53821e-07	1.20929e-05	1	0
ENSMUSG00000024066	Xdh	protein_coding	1.64129	2.4527	4.03192	4.58737e-07	1.21981e-05	1	0
ENSMUSG00000028496	Mllt3	protein_coding	0.554062	7.43046	7.95228	4.76049e-07	1.2569e-05	1	0
ENSMUSG00000039221	Rpl22l1	protein_coding	1.02559	4.64558	5.63463	4.77671e-07	1.2569e-05	1	0
ENSMUSG00000042377	Fam83g	protein_coding	2.63217	0.0962522	2.5016	5.3601e-07	1.39584e-05	1	0
ENSMUSG00000031530	Dusp4	protein_coding	1.08766	4.43916	5.48862	5.43729e-07	1.41034e-05	1	0
ENSMUSG00000059291	Rpl11	protein_coding	0.450493	8.30974	8.72997	6.25167e-07	1.61137e-05	1	0
ENSMUSG00000021279	Cdc42bpb	protein_coding	0.764787	6.06939	6.80275	6.57196e-07	1.6836e-05	1	0
ENSMUSG00000022261	Sdc2	protein_coding	1.06931	3.54731	4.57594	6.97199e-07	1.77167e-05	1	0
ENSMUSG00000026335	Pam	protein_coding	0.744733	6.29836	7.01039	7.23129e-07	1.82652e-05	1	0
ENSMUSG00000046364	Rpl27a	protein_coding	0.478637	7.83856	8.28738	8.70325e-07	2.1765e-05	1	0
ENSMUSG00000052681	Rap1b	protein_coding	0.670372	7.36493	8.00526	9.61364e-07	2.38995e-05	1	0
ENSMUSG00000029596	Sdsl	protein_coding	0.948341	4.42217	5.33498	9.76018e-07	2.4216e-05	1	0
ENSMUSG00000026315	Serpinb8	protein_coding	2.19446	1.49375	3.58556	1.07522e-06	2.65207e-05	1	0
ENSMUSG00000081534	Slc48a1	protein_coding	0.530417	6.6138	7.11316	1.21378e-06	2.94769e-05	1	0
ENSMUSG00000040003	Magi2	protein_coding	1.20909	3.1401	4.30318	1.5228e-06	3.58756e-05	1	0
ENSMUSG00000067629	Syngap1	protein_coding	0.629508	5.68881	6.28559	1.54874e-06	3.62157e-05	1	0
ENSMUSG00000006920	Ezh1	protein_coding	0.679772	6.27767	6.92506	1.55871e-06	3.63816e-05	1	0
ENSMUSG00000061477	Rps7	protein_coding	0.552633	8.9494	9.47249	1.59025e-06	3.70466e-05	1	0
ENSMUSG00000050737	Ptges	protein_coding	1.90007	1.30806	3.10533	1.59309e-06	3.70466e-05	1	0
ENSMUSG00000025006	Sorbs1	protein_coding	0.856969	4.39632	5.21856	1.63821e-06	3.78169e-05	1	0
ENSMUSG00000050965	Prkca	protein_coding	0.696715	5.85577	6.52057	1.64813e-06	3.79764e-05	1	0
ENSMUSG00000015053	Gata2	protein_coding	0.518761	8.65221	9.13889	1.66259e-06	3.81503e-05	1	0
ENSMUSG00000035498	Cdcp1	protein_coding	0.768266	5.42717	6.1637	1.69844e-06	3.88513e-05	1	0
ENSMUSG00000073676	Hspe1	protein_coding	0.733723	4.99055	5.6906	1.79825e-06	4.09857e-05	1	0
ENSMUSG00000012405	Rpl15	protein_coding	0.444596	8.31869	8.73338	1.8387e-06	4.17567e-05	1	0
ENSMUSG00000005968	Tuft1	protein_coding	1.12515	3.04461	4.1237	1.90225e-06	4.29677e-05	1	0
ENSMUSG00000036136	Fam110c	protein_coding	0.929796	4.04618	4.93732	2.07608e-06	4.64776e-05	1	0
ENSMUSG00000027566	Psma7	protein_coding	0.603836	5.86319	6.43509	2.2017e-06	4.88561e-05	1	0
ENSMUSG00000066456	Hmgn3	protein_coding	0.751704	4.75774	5.47408	2.22908e-06	4.93766e-05	1	0
ENSMUSG00000022564	Grina	protein_coding	0.66185	5.09577	5.72452	2.27266e-06	5.00336e-05	1	0
ENSMUSG00000033948	Zswim5	protein_coding	2.0367	1.27158	3.20008	2.36554e-06	5.17627e-05	1	0
ENSMUSG00000022010	Tsc22d1	protein_coding	0.499325	7.22915	7.69739	2.37818e-06	5.19491e-05	1	0
ENSMUSG00000074785	Plxnc1	protein_coding	0.485907	8.61183	9.06727	2.46475e-06	5.34694e-05	1	0
ENSMUSG00000023191	P3h3	protein_coding	0.738273	5.56674	6.27116	2.55411e-06	5.53127e-05	1	0
ENSMUSG00000034818	Celf5	protein_coding	2.43415	0.341796	2.58271	2.89792e-06	6.18564e-05	1	0
ENSMUSG00000063316	Rpl27	protein_coding	0.531793	6.75603	7.25583	3.07874e-06	6.52176e-05	1	0
ENSMUSG00000046470	Sox18	protein_coding	2.26243	1.04114	3.17622	3.34084e-06	7.02971e-05	1	0
ENSMUSG00000020823	Sec14l1	protein_coding	0.620004	6.26977	6.85864	3.48642e-06	7.31162e-05	1	0
ENSMUSG00000021196	Pfkp	protein_coding	0.62157	6.10712	6.69708	3.52561e-06	7.38153e-05	1	0
ENSMUSG00000032006	Pdgfd	protein_coding	1.62662	2.75301	4.32104	3.5501e-06	7.40818e-05	1	0
ENSMUSG00000041351	Rap1gap	protein_coding	1.41693	2.48328	3.84443	3.64004e-06	7.58331e-05	1	0
ENSMUSG00000079435	Rpl36a	protein_coding	0.464206	8.12709	8.56149	3.69007e-06	7.66222e-05	1	0
ENSMUSG00000025094	Slc18a2	protein_coding	0.791818	6.84822	7.60765	3.81298e-06	7.89142e-05	1	0
ENSMUSG00000002997	Prkar2b	protein_coding	0.458464	7.10786	7.53479	4.16916e-06	8.60033e-05	1	0
ENSMUSG00000048200	Cracr2b	protein_coding	1.45702	2.69089	4.09448	4.20087e-06	8.6516e-05	1	0
ENSMUSG00000034586	Hid1	protein_coding	1.30246	4.4042	5.66592	4.25228e-06	8.74319e-05	1	0
ENSMUSG00000032220	Myo1e	protein_coding	1.48097	3.37221	4.8085	4.44578e-06	9.08179e-05	1	0
ENSMUSG00000090841	Myl6	protein_coding	0.514673	7.37093	7.85438	4.50581e-06	9.15987e-05	1	0
ENSMUSG00000051934	Spats2	protein_coding	2.78168	0.074475	2.6189	4.58526e-06	9.27649e-05	1	0
ENSMUSG00000039126	Prune2	protein_coding	1.33864	3.32891	4.62482	4.96717e-06	9.9533e-05	1	0
ENSMUSG00000032186	Tmod2	protein_coding	2.29087	0.188113	2.28022	5.1113e-06	0.000102259	1	0
ENSMUSG00000016559	H3f3b	protein_coding	0.509812	8.81548	9.29357	5.26045e-06	0.000104578	1	0
ENSMUSG00000034573	Ptpn13	protein_coding	1.35368	2.42646	3.72134	5.49807e-06	0.000108788	1	0
ENSMUSG00000098274	Rpl24	protein_coding	0.458332	7.31608	7.74272	5.52903e-06	0.000109229	1	0
ENSMUSG00000075706	Gpx4	protein_coding	0.585077	5.58191	6.13559	5.7225e-06	0.000112522	1	0
ENSMUSG00000021203	Otub2	protein_coding	1.19118	3.17755	4.32188	5.86618e-06	0.000115167	1	0
ENSMUSG00000028495	Rps6	protein_coding	0.460874	9.99707	10.4281	6.00463e-06	0.000117519	1	0
ENSMUSG00000027506	Tpd52	protein_coding	0.577574	5.57076	6.11659	6.12e-06	0.000119406	1	0
ENSMUSG00000027510	Rbm38	protein_coding	0.425553	7.09865	7.49329	6.56512e-06	0.000127499	1	0
ENSMUSG00000003429	Rps11	protein_coding	0.441621	7.45491	7.86582	6.66064e-06	0.000129155	1	0
ENSMUSG00000034949	Zfr2	protein_coding	1.13951	2.90717	3.99759	7.27569e-06	0.000139155	1	0
ENSMUSG00000027002	Nckap1	protein_coding	0.828811	5.19848	5.99204	7.4951e-06	0.000142917	1	0
ENSMUSG00000038371	Sbf2	protein_coding	0.996833	4.45576	5.41489	7.78055e-06	0.00014769	1	0
ENSMUSG00000060743	H3f3a	protein_coding	0.406141	7.72377	8.09966	7.92409e-06	0.000150188	1	0
ENSMUSG00000032547	Ryk	protein_coding	0.980631	4.40321	5.34883	8.05173e-06	0.000151922	1	0
ENSMUSG00000053113	Socs3	protein_coding	1.63139	2.35337	3.92701	8.21665e-06	0.000154571	1	0
ENSMUSG00000027276	Jag1	protein_coding	1.79475	1.29914	2.99504	8.26876e-06	0.000155088	1	0
ENSMUSG00000054428	Atpif1	protein_coding	0.530616	7.0547	7.55464	8.53931e-06	0.000159688	1	0
ENSMUSG00000028798	Eif3i	protein_coding	0.490896	6.42724	6.88689	9.18196e-06	0.000170441	1	0
ENSMUSG00000027983	Cyp2u1	protein_coding	2.0729	0.976283	2.92258	9.86524e-06	0.000182319	1	0
ENSMUSG00000035356	Nfkbiz	protein_coding	1.04038	4.45269	5.45495	9.98084e-06	0.000184185	1	0
ENSMUSG00000021047	Nova1	protein_coding	2.25793	0.711265	2.82096	1.00958e-05	0.000186034	1	0
ENSMUSG00000038555	Reep2	protein_coding	1.0375	3.27436	4.26753	1.02146e-05	0.000187402	1	0
ENSMUSG00000059534	Uqcr10	protein_coding	1.26482	2.49401	3.70408	1.03979e-05	0.000190488	1	0
ENSMUSG00000028874	Fgr	protein_coding	1.53971	1.59721	3.05318	1.09911e-05	0.00020048	1	0
ENSMUSG00000009418	Nav1	protein_coding	0.568482	6.2486	6.78475	1.10465e-05	0.00020097	1	0
ENSMUSG00000021024	Psma6	protein_coding	0.807022	4.93734	5.70963	1.126e-05	0.000204202	1	0
ENSMUSG00000070803	Cited4	protein_coding	2.80901	0.264005	2.86814	1.17697e-05	0.000213139	1	0
ENSMUSG00000015222	Map2	protein_coding	2.11804	1.09682	3.09256	1.23571e-05	0.000222498	1	0
ENSMUSG00000060126	Tpt1	protein_coding	0.4315	10.095	10.4957	1.24947e-05	0.000224334	1	0
ENSMUSG00000018736	Ndel1	protein_coding	0.663436	5.3007	5.93269	1.25696e-05	0.000225358	1	0
ENSMUSG00000001435	Col18a1	protein_coding	1.39896	3.62518	4.98387	1.29469e-05	0.000230485	1	0
ENSMUSG00000031870	Pgr	protein_coding	1.8634	3.87726	5.69754	1.40878e-05	0.00024834	1	0
ENSMUSG00000034201	Gas2l1	protein_coding	1.35898	2.07991	3.37298	1.58355e-05	0.000276441	1	0
ENSMUSG00000037979	Ccdc92	protein_coding	1.90924	1.41089	3.22493	1.67107e-05	0.000289316	1	0
ENSMUSG00000060036	Rpl3	protein_coding	0.416102	10.3434	10.7289	1.73993e-05	0.000300412	1	0
ENSMUSG00000079641	Rpl39	protein_coding	0.556367	6.48434	7.01087	1.90227e-05	0.000326652	1	0
ENSMUSG00000053641	Dennd4a	protein_coding	0.49822	7.5947	8.06186	1.95436e-05	0.000334229	1	0
ENSMUSG00000021250	Fos	protein_coding	2.4153	3.75819	6.1214	1.96725e-05	0.000335523	1	0
ENSMUSG00000029265	Dr1	protein_coding	0.616482	5.43714	6.0202	1.99987e-05	0.000340166	1	0
ENSMUSG00000024910	Ctsw	protein_coding	1.57908	1.81185	3.31525	2.10418e-05	0.000357428	1	0
ENSMUSG00000026875	Traf1	protein_coding	1.09668	3.56529	4.61852	2.11701e-05	0.00035864	1	0
ENSMUSG00000027829	Ccnl1	protein_coding	0.429183	7.09843	7.49616	2.13202e-05	0.000360214	1	0
ENSMUSG00000002014	Ssr4	protein_coding	0.776655	4.85845	5.6033	2.2393e-05	0.000376323	1	0
ENSMUSG00000056501	Cebpb	protein_coding	1.05358	3.81163	4.82434	2.3375e-05	0.000391781	1	0
ENSMUSG00000032246	Calml4	protein_coding	2.05168	0.893305	2.81569	2.34071e-05	0.000391797	1	0
ENSMUSG00000060373	Hnrnpc	protein_coding	0.40163	7.89854	8.26932	2.40754e-05	0.000400854	1	0
ENSMUSG00000020227	Irak3	protein_coding	0.582879	6.62211	7.17281	2.42605e-05	0.000403402	1	0
ENSMUSG00000058441	Panx2	protein_coding	1.05435	3.17102	4.17892	2.43018e-05	0.000403558	1	0
ENSMUSG00000054717	Hmgb2	protein_coding	0.525034	7.85612	8.35139	2.49362e-05	0.000411383	1	0
ENSMUSG00000060487	Samd5	protein_coding	2.47605	0.790192	3.11029	2.53112e-05	0.000416847	1	0
ENSMUSG00000027487	Cdk5rap1	protein_coding	1.04267	3.40958	4.41193	2.53336e-05	0.000416847	1	0
ENSMUSG00000033502	Cdc14a	protein_coding	0.640993	6.05225	6.66061	2.65038e-05	0.000432153	1	0
ENSMUSG00000038725	Pkhd1l1	protein_coding	1.4388	3.89752	5.29267	2.79672e-05	0.000452501	1	0
ENSMUSG00000040713	Creg1	protein_coding	0.464394	6.84483	7.2787	2.8401e-05	0.000457757	1	0
ENSMUSG00000057948	Unc13d	protein_coding	0.397845	7.20107	7.56752	3.09499e-05	0.000495041	1	0
ENSMUSG00000009549	Srp14	protein_coding	0.569182	5.38309	5.92101	3.12176e-05	0.00049869	1	0
ENSMUSG00000021557	Agtpbp1	protein_coding	0.60121	5.96156	6.53212	3.45498e-05	0.000548445	1	0
ENSMUSG00000016921	Srsf6	protein_coding	0.396381	8.27704	8.64335	3.51204e-05	0.000556103	1	0
ENSMUSG00000038274	Fau	protein_coding	0.410455	8.15673	8.53578	3.60465e-05	0.000568623	1	0
ENSMUSG00000027082	Tfpi	protein_coding	0.588164	5.06392	5.61993	3.65106e-05	0.00057379	1	0
ENSMUSG00000033186	Mzt1	protein_coding	0.658127	4.71422	5.33951	3.71213e-05	0.000580493	1	0
ENSMUSG00000025555	Farp1	protein_coding	1.83376	1.50374	3.24398	3.78791e-05	0.000589418	1	0
ENSMUSG00000023039	Krt7	protein_coding	0.871594	3.63692	4.46911	3.91456e-05	0.000605387	1	0
ENSMUSG00000028234	Rps20	protein_coding	0.4099	8.23435	8.61463	3.9765e-05	0.000613461	1	0
ENSMUSG00000063882	Uqcrh	protein_coding	0.68403	4.81462	5.46497	4.19271e-05	0.000645236	1	0
ENSMUSG00000002799	Jag2	protein_coding	1.10025	3.63843	4.69613	4.2844e-05	0.000657741	1	0
ENSMUSG00000034457	Eda2r	protein_coding	1.79178	0.524533	2.16403	4.32052e-05	0.000661969	1	0
ENSMUSG00000068749	Psma5	protein_coding	0.745895	4.82019	5.53363	4.33358e-05	0.00066207	1	0
ENSMUSG00000027677	Ttc14	protein_coding	0.413137	7.60463	7.98639	4.34712e-05	0.000662529	1	0
ENSMUSG00000021257	Angel1	protein_coding	0.994722	3.25449	4.20729	4.37371e-05	0.000664972	1	0
ENSMUSG00000022892	App	protein_coding	0.466348	6.56174	6.99688	4.53753e-05	0.000686567	1	0
ENSMUSG00000028776	Tinagl1	protein_coding	1.05567	3.46325	4.47606	4.63703e-05	0.000699447	1	0
ENSMUSG00000061315	Naca	protein_coding	0.352909	8.6375	8.96038	4.6393e-05	0.000699447	1	0
ENSMUSG00000053560	Ier2	protein_coding	0.708021	5.78525	6.46014	5.01336e-05	0.000752242	1	0
ENSMUSG00000025510	Cd151	protein_coding	0.82197	3.99682	4.7823	5.04454e-05	0.000755149	1	0
ENSMUSG00000057322	Rpl38	protein_coding	0.433347	6.76624	7.16934	5.41766e-05	0.000807141	1	0
ENSMUSG00000028035	Dnajb4	protein_coding	0.633098	5.57213	6.17204	5.42871e-05	0.000807833	1	0
ENSMUSG00000028680	Plk3	protein_coding	1.57807	1.30016	2.78038	5.61642e-05	0.000828914	1	0
ENSMUSG00000059456	Ptk2b	protein_coding	0.466741	7.96483	8.40023	5.63696e-05	0.000830974	1	0
ENSMUSG00000032383	Ppib	protein_coding	0.42844	6.65771	7.05571	5.80354e-05	0.000846594	1	0
ENSMUSG00000006333	Rps9	protein_coding	0.373631	9.18318	9.52575	6.09661e-05	0.000885273	1	0
ENSMUSG00000047844	Bex4	protein_coding	1.53485	3.51029	4.99873	6.2068e-05	0.000900236	1	0
ENSMUSG00000036478	Btg1	protein_coding	0.616538	5.80023	6.38388	6.29206e-05	0.000909463	1	0
ENSMUSG00000029068	Ccnl2	protein_coding	0.397985	7.10967	7.47658	6.38152e-05	0.000920147	1	0
ENSMUSG00000043510	Hscb	protein_coding	0.962702	3.78402	4.70848	6.38788e-05	0.000920147	1	0
ENSMUSG00000022629	Kif21a	protein_coding	0.78375	4.77123	5.52165	6.90602e-05	0.000984654	1	0
ENSMUSG00000062647	Rpl7a	protein_coding	0.375968	8.96217	9.30795	7.94467e-05	0.00110891	1	0
ENSMUSG00000022354	Ndufb9	protein_coding	0.702291	4.63963	5.30828	7.96215e-05	0.00110984	1	0
ENSMUSG00000022890	Atp5j	protein_coding	0.501453	6.31194	6.78179	8.04839e-05	0.00111843	1	0
ENSMUSG00000026826	Nr4a2	protein_coding	1.59229	2.68069	4.215	8.21469e-05	0.00113903	1	0
ENSMUSG00000019998	Stx7	protein_coding	0.545538	5.18334	5.6959	8.33824e-05	0.0011511	1	0
ENSMUSG00000001029	Icam2	protein_coding	0.674329	4.79883	5.44038	8.44472e-05	0.00116227	1	0
ENSMUSG00000032602	Slc25a20	protein_coding	0.85582	4.25301	5.06997	8.52526e-05	0.00117178	1	0
ENSMUSG00000038722	Bud31	protein_coding	0.805183	4.0451	4.81448	8.67829e-05	0.00118576	1	0
ENSMUSG00000004771	Rab11a	protein_coding	0.550853	5.94231	6.46104	8.67954e-05	0.00118576	1	0
ENSMUSG00000043251	Exoc3l (?)	protein_coding	1.06166	3.53571	4.55335	9.27195e-05	0.0012539	1	0
ENSMUSG00000038267	Slc22a23	protein_coding	1.59277	1.3639	2.86393	9.80477e-05	0.00131607	1	0
ENSMUSG00000058587	Tmod3	protein_coding	0.374074	7.26456	7.60766	0.000100421	0.00133964	1	0
ENSMUSG00000024897	Apba1	protein_coding	1.27126	2.06878	3.27588	0.00010086	0.00134381	1	0
ENSMUSG00000021835	Bmp4	protein_coding	2.23544	0.550678	2.6325	0.000102616	0.00135935	1	0
ENSMUSG00000020777	Acox1	protein_coding	0.608688	6.92196	7.49822	0.00010483	0.00138353	1	0
ENSMUSG00000021638	Ocln	protein_coding	1.92657	2.38766	4.24347	0.000110631	0.00145098	1	0
ENSMUSG00000032422	Snx14	protein_coding	0.537697	5.43362	5.93943	0.000112309	0.00147145	1	0
ENSMUSG00000006576	Slc4a3	protein_coding	1.32671	2.42323	3.69141	0.000113927	0.00148801	1	0
ENSMUSG00000029071	Dvl1	protein_coding	0.521525	5.4368	5.9254	0.000117511	0.00152849	1	0
ENSMUSG00000044786	Zfp36	protein_coding	1.10167	5.26465	6.33029	0.000118543	0.00153891	1	0
ENSMUSG00000022799	Arhgap31	protein_coding	0.674534	5.92782	6.56828	0.000119061	0.00154228	1	0
ENSMUSG00000074802	Gas2l3	protein_coding	0.532857	6.46631	6.96761	0.000120697	0.00155893	1	0
ENSMUSG00000028456	Unc13b	protein_coding	0.995914	3.2829	4.23653	0.000120717	0.00155893	1	0
ENSMUSG00000041064	Pif1	protein_coding	1.16558	2.21762	3.32545	0.000126771	0.00162545	1	0
ENSMUSG00000037784	Dzip1l	protein_coding	2.07542	0.295162	2.19065	0.000127071	0.0016263	1	0
ENSMUSG00000070031	Sp140	protein_coding	0.470924	5.63764	6.0765	0.000127095	0.0016263	1	0
ENSMUSG00000038473	Nos1ap	protein_coding	0.630439	5.04857	5.64657	0.000127888	0.00163478	1	0
ENSMUSG00000030313	Dennd5b	protein_coding	0.678453	5.12137	5.76674	0.000132804	0.00168397	1	0
ENSMUSG00000030555	Ttc23	protein_coding	1.52819	1.95432	3.40913	0.000134922	0.0017091	1	0
ENSMUSG00000102252	Snrpn	protein_coding	1.68471	0.626891	2.17191	0.000139625	0.00176513	1	0
ENSMUSG00000044408	Sptssa	protein_coding	0.61473	5.00253	5.58393	0.0001464	0.00183787	1	0
ENSMUSG00000020176	Grb10	protein_coding	0.464358	7.49585	7.93108	0.000148625	0.00186025	1	0
ENSMUSG00000038612	Mcl1	protein_coding	0.43326	7.5721	7.97328	0.00015063	0.0018816	1	0
ENSMUSG00000061410	Zcchc14	protein_coding	1.20251	2.88904	4.03952	0.000151908	0.00189382	1	0
ENSMUSG00000026785	Pkn3	protein_coding	0.744314	4.56605	5.27588	0.000152703	0.00189886	1	0
ENSMUSG00000033769	Exoc6b	protein_coding	0.631506	6.5159	7.11375	0.00015592	0.00193426	1	0
ENSMUSG00000021134	Srsf5	protein_coding	0.374754	8.9163	9.26026	0.000158316	0.00196206	1	0
ENSMUSG00000043518	Rai2	protein_coding	1.55589	0.725768	2.15252	0.000159506	0.00197293	1	0
ENSMUSG00000021814	Anxa7	protein_coding	0.582713	6.03809	6.59006	0.00015984	0.00197502	1	0
ENSMUSG00000020309	Chac2	protein_coding	1.65189	1.54946	3.11218	0.000162083	0.00199697	1	0
ENSMUSG00000037685	Atp8a1	protein_coding	0.384985	7.47938	7.83363	0.000177428	0.00217117	1	0
ENSMUSG00000034881	Tbxa2r	protein_coding	0.853826	3.42115	4.23361	0.000179839	0.00219428	1	0
ENSMUSG00000004610	Etfb	protein_coding	0.442177	6.56675	6.97883	0.000183621	0.00223394	1	0
ENSMUSG00000028691	Prdx1	protein_coding	0.512451	5.87289	6.35484	0.000189592	0.00230213	1	0
ENSMUSG00000040488	Ltbp4	protein_coding	0.690581	4.09272	4.74762	0.000191056	0.00231323	1	0
ENSMUSG00000003545	Fosb	protein_coding	1.82605	4.04538	5.82104	0.000193156	0.00233641	1	0
ENSMUSG00000071855	Ccdc112	protein_coding	0.570116	5.87177	6.41116	0.000195179	0.00235635	1	0
ENSMUSG00000031176	Dynlt3	protein_coding	0.555609	5.20341	5.72604	0.000209109	0.00250772	1	0
ENSMUSG00000042042	Csgalnact2	protein_coding	0.51012	5.47093	5.94905	0.000212966	0.00254188	1	0
ENSMUSG00000026817	Ak1	protein_coding	0.867613	3.78446	4.61218	0.00022187	0.00261107	1	0
ENSMUSG00000074749	Kiz	protein_coding	0.588971	5.6318	6.1879	0.00022391	0.00262772	1	0
ENSMUSG00000052684	Jun	protein_coding	0.927789	6.69113	7.58322	0.000224143	0.00262772	1	0
ENSMUSG00000074657	Kif5a	protein_coding	1.20772	2.58751	3.74301	0.000256638	0.00295673	1	0
ENSMUSG00000037266	Rsrp1	protein_coding	0.436495	8.3873	8.7925	0.000266713	0.00306161	1	0
ENSMUSG00000000693	Loxl3	protein_coding	1.42672	2.52316	3.89374	0.000279757	0.0031741	1	0
ENSMUSG00000044080	S100a1	protein_coding	0.776839	3.91138	4.65135	0.00028321	0.00320717	1	0
ENSMUSG00000004567	Mcoln1	protein_coding	0.530782	5.05263	5.55145	0.000285417	0.00322926	1	0
ENSMUSG00000018001	Cyth3	protein_coding	0.55143	5.13665	5.65453	0.000294506	0.00331007	1	0
ENSMUSG00000059540	Tcea2	protein_coding	0.826447	3.30645	4.09202	0.000298348	0.00334554	1	0
ENSMUSG00000028822	Tmem50a	protein_coding	0.455388	5.55537	5.97914	0.000302711	0.00338379	1	0
ENSMUSG00000001482	Def8	protein_coding	0.309523	8.37652	8.65592	0.000305324	0.0034086	1	0
ENSMUSG00000038552	Fndc4	protein_coding	1.54963	0.796543	2.22496	0.000327955	0.00363869	1	0
ENSMUSG00000000581	C1d	protein_coding	0.799098	3.82315	4.58363	0.000329241	0.00364974	1	0
ENSMUSG00000053559	Smagp	protein_coding	1.4921	1.21241	2.60722	0.000332334	0.00368079	1	0
ENSMUSG00000022634	Yaf2	protein_coding	0.616285	4.76813	5.34916	0.000338666	0.00374763	1	0
ENSMUSG00000039084	Chad	protein_coding	1.59649	2.03441	3.55725	0.000349448	0.0038534	1	0
ENSMUSG00000019373	Cops3	protein_coding	0.537862	5.71262	6.21815	0.000363994	0.00398938	1	0
ENSMUSG00000041378	Cldn5	protein_coding	2.58811	0.722621	3.15524	0.000365462	0.00400198	1	0
ENSMUSG00000004558	Ndrg2	protein_coding	0.980676	3.37262	4.31038	0.000374618	0.00409159	1	0
ENSMUSG00000031922	Cep57	protein_coding	0.562428	5.17922	5.71006	0.000377069	0.0041146	1	0
ENSMUSG00000027170	Eif3m	protein_coding	0.472597	5.9335	6.3741	0.000377885	0.00411657	1	0
ENSMUSG00000006373	Pgrmc1	protein_coding	0.455965	5.90528	6.33076	0.000385881	0.00419279	1	0
ENSMUSG00000022623	Shank3	protein_coding	0.457743	7.75391	8.17892	0.000389236	0.00422198	1	0
ENSMUSG00000020474	Polm	protein_coding	1.72604	1.30393	2.92626	0.000392706	0.0042523	1	0
ENSMUSG00000014905	Dnajb9	protein_coding	0.797813	4.48928	5.25094	0.000395646	0.00427677	1	0
ENSMUSG00000029632	Ndufa4	protein_coding	0.910516	3.02993	3.89725	0.000397026	0.00428802	1	0
ENSMUSG00000021660	Btf3	protein_coding	0.37006	6.68864	7.02753	0.000397635	0.00428844	1	0
ENSMUSG00000029642	Polr1d	protein_coding	0.457119	5.49708	5.92233	0.000405083	0.00434156	1	0
ENSMUSG00000033170	Card10	protein_coding	1.11772	2.46514	3.52665	0.000407914	0.00436077	1	0
ENSMUSG00000047547	Cltb	protein_coding	0.43513	5.72602	6.129	0.000419278	0.00447088	1	0
ENSMUSG00000028568	Btf3l4	protein_coding	0.553932	5.09639	5.61736	0.000419697	0.00447156	1	0
ENSMUSG00000027828	Ssr3	protein_coding	0.341346	7.56635	7.87677	0.000421543	0.00448744	1	0
ENSMUSG00000039910	Cited2	protein_coding	0.342985	7.09852	7.41067	0.000422776	0.00449175	1	0
ENSMUSG00000068798	Rap1a	protein_coding	0.463437	5.60956	6.04141	0.00042718	0.00452832	1	0
ENSMUSG00000003541	Ier3	protein_coding	1.02738	3.25992	4.24506	0.000442947	0.0046758	1	0
ENSMUSG00000046671	Mtfr1l	protein_coding	0.56003	5.81773	6.34449	0.000445139	0.00469115	1	0
ENSMUSG00000024150	Mcfd2	protein_coding	0.422806	5.80106	6.19244	0.000445145	0.00469115	1	0
ENSMUSG00000038264	Sema7a	protein_coding	1.08755	4.42933	5.47754	0.000455382	0.00477294	1	0
ENSMUSG00000049382	Krt8	protein_coding	1.31617	1.46881	2.70457	0.000469729	0.00490918	1	0
ENSMUSG00000048612	Myof	protein_coding	0.495387	7.13042	7.59399	0.000472234	0.00493127	1	0
ENSMUSG00000021779	Thrb	protein_coding	0.961725	2.8591	3.77394	0.00047591	0.00495521	1	0
ENSMUSG00000016252	Atp5e	protein_coding	1.00337	2.91725	3.87552	0.00048644	0.00504617	1	0
ENSMUSG00000064373	Selenop (?)	protein_coding	0.476192	6.7976	7.24105	0.000489984	0.00507875	1	0
ENSMUSG00000020857	Nme2	protein_coding	0.583608	4.73206	5.28227	0.000498962	0.00515575	1	0
ENSMUSG00000032875	Arhgef17	protein_coding	0.806114	3.88758	4.65771	0.000505301	0.0052118	1	0
ENSMUSG00000063856	Gpx1	protein_coding	0.318275	7.70628	7.99341	0.000525437	0.00538861	1	0
ENSMUSG00000038332	Sesn1	protein_coding	0.449071	6.4157	6.83364	0.000526505	0.00539518	1	0
ENSMUSG00000020385	Clk4	protein_coding	0.401302	6.17942	6.55005	0.000527252	0.00539845	1	0
ENSMUSG00000075590	Nrbp2	protein_coding	1.39166	2.3617	3.69239	0.000538994	0.00550079	1	0
ENSMUSG00000029344	Tpst2	protein_coding	0.49216	5.32195	5.78073	0.000542251	0.00552956	1	0
ENSMUSG00000071451	Psmg4	protein_coding	0.751331	3.52863	4.24044	0.000545734	0.00555997	1	0
ENSMUSG00000020163	Uqcr11	protein_coding	0.819516	3.63076	4.41101	0.00054956	0.00558601	1	0
ENSMUSG00000020787	P2rx1	protein_coding	0.61127	4.94201	5.51908	0.00056421	0.00570928	1	0
ENSMUSG00000025921	Rdh10	protein_coding	1.19841	3.41137	4.56423	0.000593577	0.00597559	1	0
ENSMUSG00000037664	Cdkn1c	protein_coding	0.707158	4.43024	5.10231	0.000601326	0.00602953	1	0
ENSMUSG00000000740	Rpl13	protein_coding	0.3067	9.43005	9.70649	0.000601825	0.00602973	1	0
ENSMUSG00000062729	Ppox	protein_coding	0.541416	4.85337	5.36242	0.000610609	0.00610803	1	0
ENSMUSG00000025130	P4hb	protein_coding	0.312733	7.827	8.10864	0.000613952	0.0061366	1	0
ENSMUSG00000045180	Shroom2	protein_coding	1.66219	1.58935	3.16641	0.000627698	0.00624428	1	0
ENSMUSG00000022607	Ptk2	protein_coding	0.580372	4.79368	5.33995	0.000628465	0.00624699	1	0
ENSMUSG00000022893	Adamts1	protein_coding	1.58138	1.12649	2.60063	0.000630547	0.00626274	1	0
ENSMUSG00000000555	Itga5	protein_coding	0.435555	6.15833	6.56238	0.000639409	0.00634576	1	0
ENSMUSG00000061666	Gdpd1	protein_coding	2.06652	0.399204	2.30191	0.000652008	0.00645048	1	0
ENSMUSG00000026277	Stk25	protein_coding	0.3962	6.0654	6.43004	0.000663445	0.00654821	1	0
ENSMUSG00000049577	Zfpm1	protein_coding	0.336774	8.84184	9.14719	0.000665508	0.00656343	1	0
ENSMUSG00000032309	Fbxo22	protein_coding	0.48498	5.48437	5.93798	0.000669001	0.00658757	1	0
ENSMUSG00000024750	Zfand5	protein_coding	0.361333	7.60825	7.93785	0.000672383	0.00660539	1	0
ENSMUSG00000040152	Thbs1	protein_coding	2.15005	4.79282	6.90431	0.000675548	0.00663131	1	0
ENSMUSG00000040451	Sgms1	protein_coding	0.395936	6.89889	7.26284	0.000690344	0.00676076	1	0
ENSMUSG00000011263	Exoc3l2	protein_coding	0.742844	3.63801	4.34228	0.000695649	0.00678635	1	0
ENSMUSG00000036438	Calm2	protein_coding	0.305279	8.11464	8.38875	0.00072279	0.00700682	1	0
ENSMUSG00000057278	Snrpg	protein_coding	0.890695	3.3666	4.21748	0.000723253	0.00700682	1	0
ENSMUSG00000053907	Mat2a	protein_coding	0.323721	7.90269	8.19591	0.000742685	0.00716205	1	0
ENSMUSG00000053898	Ech1	protein_coding	0.490013	5.05153	5.50846	0.00075323	0.0072471	1	0
ENSMUSG00000024851	Pitpnm1	protein_coding	0.430305	5.94683	6.34612	0.000756555	0.00727355	1	0
ENSMUSG00000024600	Slc27a6	protein_coding	0.648501	4.74601	5.35903	0.000761238	0.00730743	1	0
ENSMUSG00000010663	Fads1	protein_coding	0.406922	6.54013	6.91521	0.000773104	0.00741004	1	0
ENSMUSG00000060860	Ube2s	protein_coding	0.472093	5.53598	5.97735	0.000800998	0.00763674	1	0
ENSMUSG00000024228	Nudt12	protein_coding	1.11977	3.30553	4.38089	0.000805082	0.00766409	1	0
ENSMUSG00000044627	Swi5	protein_coding	0.446071	5.73227	6.14632	0.000839038	0.00788609	1	0
ENSMUSG00000026211	Obsl1	protein_coding	0.445682	6.09115	6.50526	0.000857301	0.0080278	1	0
ENSMUSG00000062526	Mppe1	protein_coding	0.587962	4.50446	5.05726	0.000881445	0.00822334	1	0
ENSMUSG00000078670	Fam174b	protein_coding	0.70445	4.34479	5.01339	0.00088535	0.00824756	1	0
ENSMUSG00000026021	Sumo1	protein_coding	0.447176	5.6336	6.04959	0.000904166	0.00837949	1	0
ENSMUSG00000015619	Gata3	protein_coding	0.703511	4.79916	5.46984	0.00092473	0.0085419	1	0
ENSMUSG00000026409	Pfkfb2	protein_coding	0.561087	4.71892	5.24754	0.000945422	0.00872335	1	0
ENSMUSG00000051343	Rab11fip5	protein_coding	0.51462	5.51267	5.99349	0.000989102	0.0090931	1	0
ENSMUSG00000000078	Klf6	protein_coding	0.687516	5.10824	5.76043	0.000998959	0.00916367	1	0
ENSMUSG00000041881	Ndufa7	protein_coding	0.82633	3.13827	3.92392	0.00101917	0.00932195	1	0
ENSMUSG00000050732	Vamp8	protein_coding	0.464818	5.59407	6.02808	0.00105554	0.00961966	1	0
ENSMUSG00000020439	Smtn	protein_coding	0.492053	5.30425	5.76284	0.00106064	0.00965922	1	0
ENSMUSG00000029162	Khk	protein_coding	0.650199	4.48192	5.09847	0.00106352	0.00967423	1	0
ENSMUSG00000039048	Foxred1	protein_coding	0.66371	4.28626	4.91436	0.00106383	0.00967423	1	0
ENSMUSG00000036825	Ssx2ip	protein_coding	0.448303	5.69514	6.11205	0.00109246	0.00991317	1	0
ENSMUSG00000026939	Tmem141	protein_coding	1.52107	0.631754	2.02152	0.00109357	0.0099154	1	0
ENSMUSG00000034168	Irf2bpl	protein_coding	0.632654	4.39628	4.99288	0.00110282	0.00998103	1	0
ENSMUSG00000032802	Srxn1	protein_coding	0.708659	4.2456	4.9173	0.00111506	0.0100531	1	0
ENSMUSG00000022791	Tnk2	protein_coding	0.672904	5.18498	5.82471	0.00112089	0.010084	1	0
ENSMUSG00000040016	Ptger3	protein_coding	0.621764	5.32697	5.9146	0.00114751	0.0102722	1	0
ENSMUSG00000031422	Morf4l2	protein_coding	0.350949	6.84186	7.16231	0.00120709	0.0107369	1	0
ENSMUSG00000025794	Rpl14	protein_coding	0.314081	8.64064	8.92499	0.00121651	0.0107978	1	0
ENSMUSG00000061411	Nol4l	protein_coding	0.45823	5.90298	6.32878	0.00122566	0.0108561	1	0
ENSMUSG00000068115	Ninl	protein_coding	1.07637	2.73782	3.76462	0.00125072	0.011047	1	0
ENSMUSG00000007892	Rplp1	protein_coding	0.320396	9.13471	9.42414	0.00125222	0.0110525	1	0
ENSMUSG00000007739	Cct4	protein_coding	0.367435	7.08276	7.41986	0.00125972	0.0111031	1	0
ENSMUSG00000007458	M6pr	protein_coding	0.3232	7.30849	7.60086	0.00129352	0.0113386	1	0
ENSMUSG00000032737	Inppl1	protein_coding	0.545479	4.84017	5.35145	0.00129454	0.0113387	1	0
ENSMUSG00000021576	Pdcd6	protein_coding	0.662843	4.38368	5.01115	0.00131456	0.0114821	1	0
ENSMUSG00000042406	Atf4	protein_coding	0.364719	6.53208	6.86562	0.00134395	0.0117064	1	0
ENSMUSG00000013033	Adgrl1	protein_coding	0.366388	6.43251	6.76733	0.0013688	0.0118899	1	0
ENSMUSG00000026764	Kif5c	protein_coding	1.74491	0.78006	2.39647	0.00136979	0.0118904	1	0
ENSMUSG00000089669	Tnfsf13	protein_coding	0.95789	2.80382	3.71442	0.00139006	0.0120497	1	0
ENSMUSG00000028842	Ago3	protein_coding	0.475541	5.64164	6.08613	0.00139359	0.012072	1	0
ENSMUSG00000020473	Aebp1	protein_coding	1.03129	2.68363	3.6637	0.0013956	0.0120811	1	0
ENSMUSG00000030161	Gabarapl1	protein_coding	0.441225	6.7016	7.11007	0.00140123	0.0121216	1	0
ENSMUSG00000024097	Srsf7	protein_coding	0.31413	7.63752	7.92164	0.00141868	0.0122473	1	0
ENSMUSG00000057561	Eif1a	protein_coding	0.425466	5.86998	6.26357	0.00142225	0.0122697	1	0
ENSMUSG00000036782	Klhl13	protein_coding	1.4625	1.0236	2.3804	0.0014274	0.0123057	1	0
ENSMUSG00000000317	Bcl6b	protein_coding	1.36373	1.3033	2.57804	0.00147328	0.0126064	1	0
ENSMUSG00000061601	Pclo	protein_coding	0.754214	4.20475	4.92287	0.00151986	0.0129508	1	0
ENSMUSG00000028898	Trnau1ap	protein_coding	0.581144	4.48949	5.03738	0.00152072	0.0129508	1	0
ENSMUSG00000041396	Mettl18	protein_coding	1.03487	2.35454	3.33523	0.00152728	0.0129979	1	0
ENSMUSG00000026035	Ppil3	protein_coding	0.71605	3.8785	4.55948	0.00153438	0.0130301	1	0
ENSMUSG00000030560	Ctsc	protein_coding	0.485573	5.6508	6.10382	0.0015453	0.013107	1	0
ENSMUSG00000036718	Micall2	protein_coding	0.598259	5.01997	5.58462	0.00156928	0.0132746	1	0
ENSMUSG00000017778	Cox7c	protein_coding	0.781711	3.85551	4.60089	0.00157389	0.0132958	1	0
ENSMUSG00000039782	Cpeb2	protein_coding	0.94448	3.26615	4.16504	0.00159676	0.0134709	1	0
ENSMUSG00000022108	Itm2b	protein_coding	0.305777	8.76023	9.03475	0.00160401	0.013514	1	0
ENSMUSG00000032652	Crebl2	protein_coding	0.590251	4.67077	5.22759	0.00162153	0.0136433	1	0
ENSMUSG00000033684	Qsox1	protein_coding	0.363739	6.18005	6.51216	0.00164323	0.0137708	1	0
ENSMUSG00000021520	Uqcrb	protein_coding	0.514667	5.37587	5.85929	0.00166663	0.013939	1	0
ENSMUSG00000016534	Lamp2	protein_coding	0.352229	6.61188	6.93321	0.00175258	0.014523	1	0
ENSMUSG00000025236	Adpgk	protein_coding	0.492407	5.34377	5.805	0.00175593	0.0145413	1	0
ENSMUSG00000058600	Rpl30	protein_coding	0.288808	7.65935	7.9181	0.00176481	0.014586	1	0
ENSMUSG00000029910	Mad2l1	protein_coding	0.497368	5.18822	5.65457	0.00178099	0.0147004	1	0
ENSMUSG00000017677	Wsb1	protein_coding	0.473058	6.09285	6.53466	0.00179184	0.0147514	1	0
ENSMUSG00000055629	B4galnt4	protein_coding	0.598188	4.40803	4.97367	0.00180142	0.0148012	1	0
ENSMUSG00000050821	Fam131a	protein_coding	1.33534	1.35661	2.60544	0.00181543	0.0148872	1	0
ENSMUSG00000021594	Srd5a1	protein_coding	0.953269	2.64759	3.55139	0.0018686	0.0152439	1	0
ENSMUSG00000040721	Zfhx2	protein_coding	0.444962	6.37391	6.78591	0.0018737	0.0152757	1	0
ENSMUSG00000071180	Smim15	protein_coding	0.787716	4.02623	4.77607	0.00187623	0.0152863	1	0
ENSMUSG00000037742	Eef1a1	protein_coding	0.341213	12.3327	12.6433	0.00189749	0.0153998	1	0
ENSMUSG00000031939	Taf1d	protein_coding	0.395316	8.03917	8.40493	0.00191715	0.0155394	1	0
ENSMUSG00000036885	Arhgef26	protein_coding	2.02271	1.27441	3.19615	0.0019417	0.0156779	1	0
ENSMUSG00000042312	S100a13	protein_coding	0.769527	3.73327	4.4657	0.00194703	0.0157081	1	0
ENSMUSG00000027088	Phospho2	protein_coding	0.774228	3.68227	4.41846	0.00195411	0.0157377	1	0
ENSMUSG00000067274	Rplp0	protein_coding	0.301818	10.2674	10.5384	0.00196695	0.0158209	1	0
ENSMUSG00000025511	Tspan4	protein_coding	0.467348	5.44375	5.8784	0.00206296	0.0164671	1	0
ENSMUSG00000053870	Fpgt	protein_coding	0.770248	3.71017	4.44298	0.00207133	0.0165234	1	0
ENSMUSG00000045394	Epcam	protein_coding	1.81825	1.3899	3.11938	0.00212222	0.016876	1	0
ENSMUSG00000005779	Psmb4	protein_coding	0.539089	5.15087	5.65609	0.00214871	0.0170437	1	0
ENSMUSG00000030282	Cmas	protein_coding	0.426948	6.44176	6.83672	0.00215582	0.0170785	1	0
ENSMUSG00000020108	Ddit4	protein_coding	0.873002	2.88212	3.71051	0.00216045	0.0171044	1	0
ENSMUSG00000008682	Rpl10	protein_coding	0.280793	9.06937	9.32021	0.00216671	0.0171325	1	0
ENSMUSG00000038692	Hoxb4	protein_coding	0.602157	4.17485	4.74161	0.00218194	0.0172205	1	0
ENSMUSG00000034758	Tle6	protein_coding	0.59418	4.43896	4.99786	0.00220435	0.0173757	1	0
ENSMUSG00000029817	Tra2a	protein_coding	0.332661	7.01095	7.31281	0.00221896	0.017458	1	0
ENSMUSG00000027799	Nbea	protein_coding	0.528905	6.23846	6.73712	0.00222254	0.0174753	1	0
ENSMUSG00000002688	Prkd1	protein_coding	2.11915	0.786738	2.77012	0.00223212	0.017507	1	0
ENSMUSG00000000628	Hk2	protein_coding	0.513717	6.33084	6.81484	0.00223558	0.0175232	1	0
ENSMUSG00000029614	Rpl6	protein_coding	0.288169	9.92405	10.1818	0.00228186	0.0178305	1	0
ENSMUSG00000070003	Ssbp4	protein_coding	0.383956	5.70605	6.05842	0.00229801	0.0179344	1	0
ENSMUSG00000006717	Acot13	protein_coding	1.00925	2.51904	3.47529	0.00236859	0.0183942	1	0
ENSMUSG00000023034	Nr4a1	protein_coding	1.66463	3.52538	5.13634	0.00237866	0.0184496	1	0
ENSMUSG00000035936	Aldh5a1	protein_coding	0.724535	3.77035	4.45802	0.00240503	0.0186313	1	0
ENSMUSG00000068079	Tcf15	protein_coding	0.818336	3.53331	4.30987	0.00241066	0.0186634	1	0
ENSMUSG00000035458	Tnni3	protein_coding	1.13378	2.14699	3.22057	0.00243223	0.0187727	1	0
ENSMUSG00000033107	Rnf125	protein_coding	0.497246	5.11663	5.58161	0.00245144	0.0188669	1	0
ENSMUSG00000031078	Cttn	protein_coding	0.377177	6.24505	6.59006	0.00245192	0.0188669	1	0
ENSMUSG00000036752	Tubb4b	protein_coding	0.356988	7.80429	8.1304	0.00252394	0.0193385	1	0
ENSMUSG00000024287	Thoc1	protein_coding	0.402419	5.88511	6.25586	0.00254057	0.0194304	1	0
ENSMUSG00000029449	Rhof	protein_coding	0.586958	5.11317	5.66465	0.00254534	0.0194551	1	0
ENSMUSG00000035798	Zdhhc17	protein_coding	0.396522	5.82561	6.19042	0.00256536	0.0195725	1	0
ENSMUSG00000032595	Cdhr4	protein_coding	2.10504	0.709867	2.67966	0.00258728	0.0197278	1	0
ENSMUSG00000008153	Clstn3	protein_coding	0.398333	5.79158	6.15865	0.00261218	0.0198936	1	0
ENSMUSG00000014243	Zswim7	protein_coding	1.27888	1.31534	2.50278	0.00262224	0.0199582	1	0
ENSMUSG00000021832	Psmc6	protein_coding	0.39732	5.77572	6.14077	0.00262484	0.0199659	1	0
ENSMUSG00000022822	Abcc5	protein_coding	0.381404	6.22874	6.5793	0.00263441	0.0200145	1	0
ENSMUSG00000032518	Rpsa	protein_coding	0.294765	10.9623	11.2267	0.00268184	0.0202771	1	0
ENSMUSG00000023206	Il15ra	protein_coding	0.632758	4.28733	4.88446	0.00268541	0.0202919	1	0
ENSMUSG00000024646	Cyb5a	protein_coding	0.645834	4.65558	5.2675	0.00270005	0.0203903	1	0
ENSMUSG00000036606	Plxnb2	protein_coding	0.342856	6.60436	6.91609	0.00278238	0.0208994	1	0
ENSMUSG00000110206	Flt3l	protein_coding	0.673207	3.84219	4.47813	0.00282933	0.0211828	1	0
ENSMUSG00000005687	Bcas2	protein_coding	0.536231	5.15879	5.66391	0.00283223	0.0211854	1	0
ENSMUSG00000028907	Utp11	protein_coding	0.413584	5.62174	6.00305	0.00285347	0.0213316	1	0
ENSMUSG00000038515	Grtp1	protein_coding	1.66071	0.998114	2.54166	0.00286043	0.021371	1	0
ENSMUSG00000039382	Wdr45	protein_coding	0.635464	4.20621	4.80512	0.00286314	0.0213786	1	0
ENSMUSG00000003623	Crot	protein_coding	0.357162	5.89872	6.22435	0.00287111	0.0214254	1	0
ENSMUSG00000029716	Tfr2	protein_coding	0.357202	6.73727	7.06432	0.00289032	0.0214639	1	0
ENSMUSG00000066687	Zbtb16	protein_coding	0.71871	4.98995	5.67769	0.0028916	0.0214639	1	0
ENSMUSG00000059811	Atl2	protein_coding	0.37941	5.56258	5.90991	0.00289641	0.021487	1	0
ENSMUSG00000026356	Dars	protein_coding	0.315407	6.72086	7.00491	0.00290886	0.0215666	1	0
ENSMUSG00000020311	Erlec1	protein_coding	0.502179	5.30409	5.77438	0.00291309	0.0215823	1	0
ENSMUSG00000039670	Oxld1	protein_coding	1.1506	1.55798	2.63314	0.00292894	0.0216773	1	0
ENSMUSG00000060904	Arl1	protein_coding	0.445609	5.31314	5.7263	0.00293829	0.0217209	1	0
ENSMUSG00000024181	Mrpl28	protein_coding	0.623888	3.99744	4.58633	0.00296411	0.0218478	1	0
ENSMUSG00000048027	Rgmb	protein_coding	1.10153	2.45103	3.49377	0.00302204	0.0222098	1	0
ENSMUSG00000001089	Luzp1	protein_coding	0.392206	5.59101	5.95106	0.00303542	0.0222821	1	0
ENSMUSG00000037601	Nme1	protein_coding	0.506011	4.91751	5.3921	0.00310803	0.022683	1	0
ENSMUSG00000028572	Hook1	protein_coding	0.332903	6.48394	6.78643	0.00311031	0.0226866	1	0
ENSMUSG00000036667	Tcaf1	protein_coding	0.618777	3.92497	4.50599	0.00313793	0.0228615	1	0
ENSMUSG00000021996	Esd	protein_coding	0.352467	5.97095	6.29225	0.00319452	0.0231534	1	0
ENSMUSG00000073643	Wdfy1	protein_coding	0.68203	5.65413	6.3032	0.00323608	0.0232858	1	0
ENSMUSG00000020646	Mboat2	protein_coding	0.566314	4.38783	4.91867	0.00323624	0.0232858	1	0
ENSMUSG00000041685	Fcho2	protein_coding	0.331989	7.26856	7.56951	0.00323681	0.0232858	1	0
ENSMUSG00000000827	Tpd52l2	protein_coding	0.381482	5.49017	5.83956	0.00336054	0.0240388	1	0
ENSMUSG00000038244	Mical2	protein_coding	1.32067	3.1848	4.45361	0.00338863	0.0241912	1	0
ENSMUSG00000020135	Apc2	protein_coding	0.807437	3.59648	4.36267	0.00339163	0.0241925	1	0
ENSMUSG00000002477	Snrpd1	protein_coding	0.407183	5.44094	5.81636	0.00339495	0.0242025	1	0
ENSMUSG00000004285	Atp6v1f	protein_coding	0.59259	4.40207	4.96141	0.00343406	0.0244122	1	0
ENSMUSG00000056870	Gulp1	protein_coding	0.822227	2.82409	3.60111	0.00343956	0.0244376	1	0
ENSMUSG00000062248	Cks2	protein_coding	0.720455	3.72686	4.41081	0.00345707	0.0245271	1	0
ENSMUSG00000117679	Apbb3	protein_coding	0.820656	2.96809	3.74675	0.00350166	0.0247604	1	0
ENSMUSG00000025260	Hsd17b10	protein_coding	0.491242	5.03667	5.49408	0.00350258	0.0247604	1	0
ENSMUSG00000032717	Mdfi	protein_coding	0.507436	4.41748	4.89091	0.00350268	0.0247604	1	0
ENSMUSG00000021501	Caml	protein_coding	0.617492	4.04346	4.62559	0.0035163	0.0248288	1	0
ENSMUSG00000002064	Sdf2	protein_coding	0.687608	3.56038	4.21013	0.00353359	0.024923	1	0
ENSMUSG00000029263	Pigg	protein_coding	0.588402	4.47911	5.03148	0.00355577	0.0250514	1	0
ENSMUSG00000038776	Ephx1	protein_coding	1.02856	2.46039	3.43621	0.0035706	0.025084	1	0
ENSMUSG00000024425	Ndfip1	protein_coding	0.409965	5.67433	6.05127	0.00358074	0.025101	1	0
ENSMUSG00000012889	Podnl1	protein_coding	1.14564	2.24384	3.32884	0.00358604	0.0251242	1	0
ENSMUSG00000022051	Podnl1	protein_coding	0.329078	6.68088	6.97958	0.00359961	0.0251913	1	0
ENSMUSG00000026683	Nuf2	protein_coding	0.600089	5.19701	5.76554	0.00363683	0.0254094	1	0
ENSMUSG00000020390	Ube2b	protein_coding	0.386404	5.29327	5.64751	0.00366551	0.0255815	1	0
ENSMUSG00000041841	Rpl37	protein_coding	0.290193	8.08625	8.34683	0.00368653	0.0256713	1	0
ENSMUSG00000030103	Bhlhe40	protein_coding	0.729086	3.96912	4.66318	0.00368961	0.0256785	1	0
ENSMUSG00000034486	Gbx2	protein_coding	0.902077	2.96673	3.82259	0.00372123	0.0258415	1	0
ENSMUSG00000005465	Il27ra	protein_coding	0.431878	5.32779	5.72761	0.00377333	0.0260883	1	0
ENSMUSG00000021965	Ska3	protein_coding	0.767234	3.15438	3.87922	0.00378199	0.0261339	1	0
ENSMUSG00000048758	Rpl29	protein_coding	0.412136	8.77441	9.15502	0.0037898	0.0261735	1	0
ENSMUSG00000046688	Tifa	protein_coding	0.661875	3.93406	4.55867	0.00387414	0.0266828	1	0
ENSMUSG00000038975	Rabggtb	protein_coding	0.407684	5.43011	5.80595	0.00389232	0.0267788	1	0
ENSMUSG00000059866	Tnip2	protein_coding	0.45844	5.1627	5.58885	0.00389527	0.0267845	1	0
ENSMUSG00000025558	Dock9	protein_coding	0.411802	6.16087	6.54225	0.00394815	0.0270638	1	0
ENSMUSG00000036781	Rps27l	protein_coding	0.965466	2.61029	3.52564	0.00394877	0.0270638	1	0
ENSMUSG00000003518	Dusp3	protein_coding	0.639366	4.48747	5.09018	0.00395706	0.0271059	1	0
ENSMUSG00000042622	Maff	protein_coding	1.04876	2.23278	3.22062	0.00402605	0.0275037	1	0
ENSMUSG00000021102	Glrx5	protein_coding	0.799811	3.40507	4.16554	0.00403243	0.0275324	1	0
ENSMUSG00000028470	Hint2	protein_coding	0.706951	3.16884	3.83493	0.00405444	0.0276677	1	0
ENSMUSG00000026810	Dpm2	protein_coding	0.671319	3.40104	4.03334	0.00409433	0.0278945	1	0
ENSMUSG00000037032	Apbb1	protein_coding	0.71854	3.26654	3.94505	0.00410611	0.0279597	1	0
ENSMUSG00000033855	Ston1	protein_coding	1.3904	0.817161	2.09061	0.00420413	0.0285046	1	0
ENSMUSG00000015932	Dstn	protein_coding	0.360565	5.77795	6.10665	0.00420422	0.0285046	1	0
ENSMUSG00000006575	Rundc3a	protein_coding	1.0226	2.07799	3.04063	0.0042124	0.0285293	1	0
ENSMUSG00000024960	Plcb3	protein_coding	0.369091	5.89271	6.23017	0.00428481	0.028923	1	0
ENSMUSG00000028420	Tmem38b	protein_coding	0.84094	2.8572	3.65203	0.00432635	0.0291133	1	0
ENSMUSG00000045211	Nudt18	protein_coding	0.839536	3.07658	3.87203	0.00439288	0.029498	1	0
ENSMUSG00000019790	Stxbp5	protein_coding	0.300709	7.76518	8.03439	0.0044309	0.0296901	1	0
ENSMUSG00000002679	Med6	protein_coding	0.879403	2.71527	3.5484	0.00459533	0.0306128	1	0
ENSMUSG00000055210	Foxd2	protein_coding	0.89691	2.98937	3.8377	0.0046097	0.03066	1	0
ENSMUSG00000025781	Atp5c1	protein_coding	0.29089	6.67242	6.9326	0.00467506	0.0309794	1	0
ENSMUSG00000023328	Ache	protein_coding	0.855138	3.37316	4.18735	0.00470557	0.0311359	1	0
ENSMUSG00000021555	Naa35	protein_coding	0.370142	5.72686	6.06483	0.00471318	0.0311566	1	0
ENSMUSG00000032064	Dixdc1	protein_coding	1.27332	2.00628	3.21322	0.00471716	0.0311566	1	0
ENSMUSG00000024538	Ppic	protein_coding	0.644034	4.64915	5.25972	0.00484883	0.0318804	1	0
ENSMUSG00000008475	Arpc5	protein_coding	0.421719	5.80765	6.19712	0.00485402	0.0318978	1	0
ENSMUSG00000026473	Glul	protein_coding	0.274122	8.39799	8.64165	0.00486832	0.0319585	1	0
ENSMUSG00000063172	Hspb11	protein_coding	1.06878	1.99855	3.00478	0.00487889	0.0320077	1	0
ENSMUSG00000039943	Plcb4	protein_coding	0.356726	6.50787	6.83226	0.00488344	0.0320077	1	0
ENSMUSG00000037239	Spred3	protein_coding	1.01254	3.46099	4.43242	0.00490008	0.0320834	1	0
ENSMUSG00000022205	Sub1	protein_coding	0.354456	6.1366	6.46055	0.00496613	0.0324317	1	0
ENSMUSG00000041420	Meis3	protein_coding	1.35867	1.52677	2.80159	0.00497163	0.0324508	1	0
ENSMUSG00000036904	Fzd8	protein_coding	0.776293	3.27817	4.01222	0.00505769	0.0329394	1	0
ENSMUSG00000036968	Cnpy4	protein_coding	0.494978	4.88186	5.34269	0.00508171	0.0330495	1	0
ENSMUSG00000026775	Yme1l1	protein_coding	0.317022	6.53237	6.81774	0.00508444	0.0330502	1	0
ENSMUSG00000029462	Vps29	protein_coding	0.530034	4.38593	4.88166	0.00511209	0.0331957	1	0
ENSMUSG00000035845	Alg12	protein_coding	0.785034	3.04189	3.78192	0.00512263	0.033247	1	0
ENSMUSG00000032757	Bet1	protein_coding	0.558646	4.29673	4.81932	0.0051379	0.0333118	1	0
ENSMUSG00000024883	Rin1	protein_coding	1.09937	1.87742	2.90954	0.00516123	0.0334115	1	0
ENSMUSG00000022744	Cldnd1	protein_coding	0.471117	4.98705	5.42515	0.00518274	0.0335335	1	0
ENSMUSG00000047394	Odf3b	protein_coding	0.640365	3.67446	4.27579	0.00520125	0.033636	1	0
ENSMUSG00000021884	Hacl1	protein_coding	0.648184	3.76098	4.37362	0.00525792	0.0339328	1	0
ENSMUSG00000067288	Rps28	protein_coding	0.274089	7.5974	7.84153	0.00528996	0.0341047	1	0
ENSMUSG00000005078	Jkamp	protein_coding	0.784445	2.75693	3.49437	0.00551077	0.035222	1	0
ENSMUSG00000062580	Timm17a	protein_coding	0.481699	4.53127	4.97871	0.00555727	0.0354345	1	0
ENSMUSG00000014769	Psmb1	protein_coding	0.410609	5.86653	6.24649	0.00555808	0.0354345	1	0
ENSMUSG00000006476	Nsmf	protein_coding	0.518181	4.91092	5.39612	0.00559627	0.0356059	1	0
ENSMUSG00000022816	Fstl1	protein_coding	0.362112	5.46666	5.79801	0.00559951	0.0356086	1	0
ENSMUSG00000002980	Bcam	protein_coding	0.803617	3.59582	4.35876	0.00568377	0.0360172	1	0
ENSMUSG00000022312	Eif3h	protein_coding	0.261795	7.11519	7.34607	0.00569982	0.0361008	1	0
ENSMUSG00000028042	Zbtb7b	protein_coding	0.725423	3.37828	4.06382	0.00581044	0.0366357	1	0
ENSMUSG00000056536	Pign	protein_coding	0.355543	6.21578	6.54062	0.00585983	0.0369102	1	0
ENSMUSG00000003970	Rpl8	protein_coding	0.253435	9.6591	9.88205	0.00587649	0.0369782	1	0
ENSMUSG00000024331	Dsc2	protein_coding	1.53614	1.43079	2.88178	0.00593644	0.037281	1	0
ENSMUSG00000002625	Akap8l	protein_coding	0.314203	6.88287	7.16501	0.00599745	0.0375705	1	0
ENSMUSG00000039616	Mocos	protein_coding	1.0679	1.643	2.63897	0.00600846	0.0376062	1	0
ENSMUSG00000032586	Traip	protein_coding	0.606724	4.35215	4.92612	0.00601209	0.0376062	1	0
ENSMUSG00000035121	Neil2	protein_coding	0.993636	2.37561	3.31199	0.00603433	0.0377265	1	0
ENSMUSG00000029465	Arpc3	protein_coding	0.355641	6.37743	6.70178	0.00605696	0.0378305	1	0
ENSMUSG00000021928	Ebpl	protein_coding	0.569857	3.95356	4.48851	0.00608834	0.0379888	1	0
ENSMUSG00000005483	Dnajb1	protein_coding	0.440863	5.42288	5.83187	0.00621993	0.0386759	1	0
ENSMUSG00000001158	Snrnp27	protein_coding	0.556936	4.45342	4.97513	0.00623155	0.0387094	1	0
ENSMUSG00000035722	Abca7	protein_coding	0.300104	6.88865	7.15712	0.006258	0.0387787	1	0
ENSMUSG00000028936	Rpl22	protein_coding	0.263651	8.68053	8.91365	0.00630533	0.0389953	1	0
ENSMUSG00000054364	Rhob	protein_coding	0.538428	5.11513	5.61884	0.00634834	0.0392228	1	0
ENSMUSG00000022479	Vdr	protein_coding	0.48415	5.35417	5.80612	0.00635716	0.0392388	1	0
ENSMUSG00000091512	Lamtor3	protein_coding	0.55465	4.61431	5.13406	0.00651642	0.0399938	1	0
ENSMUSG00000004768	Rab23	protein_coding	0.528885	4.328	4.82199	0.00651755	0.0399938	1	0
ENSMUSG00000026427	Eif2d	protein_coding	0.345691	5.44011	5.75429	0.00661577	0.040439	1	0
ENSMUSG00000021493	Pdlim7	protein_coding	0.473734	5.19139	5.63158	0.00666803	0.0406598	1	0
ENSMUSG00000055681	Cope	protein_coding	0.345753	5.54408	5.85763	0.00668527	0.0407332	1	0
ENSMUSG00000004945	Tmem242	protein_coding	0.648447	3.62533	4.23509	0.00671392	0.0408014	1	0
ENSMUSG00000037697	Ddhd1	protein_coding	0.416062	5.11672	5.49968	0.00674937	0.0408986	1	0
ENSMUSG00000034616	Ssh3	protein_coding	0.393562	5.15949	5.52117	0.0068295	0.0412669	1	0
ENSMUSG00000041000	Trim62	protein_coding	0.668829	3.77006	4.39934	0.00701911	0.0422286	1	0
ENSMUSG00000037710	Cisd1	protein_coding	0.66187	3.46325	4.08694	0.00715046	0.0428755	1	0
ENSMUSG00000024953	Prdx5	protein_coding	0.466499	4.98355	5.41564	0.0071627	0.0429285	1	0
ENSMUSG00000022674	Ube2v2	protein_coding	0.659607	3.83884	4.46291	0.00730835	0.0436876	1	0
ENSMUSG00000056832	Ttc26	protein_coding	0.97686	2.5377	3.46286	0.00731016	0.0436876	1	0
ENSMUSG00000022841	Ap2m1	protein_coding	0.240916	7.52255	7.73265	0.00738968	0.0440793	1	0
ENSMUSG00000030796	Tead2	protein_coding	0.648293	3.98934	4.60109	0.00746862	0.0444828	1	0
ENSMUSG00000019948	Actr6	protein_coding	0.781578	3.01919	3.76054	0.00747142	0.0444828	1	0
ENSMUSG00000113902	Ndufb1	protein_coding	0.919844	2.60747	3.48124	0.00747144	0.0444828	1	0
ENSMUSG00000039699	Batf2	protein_coding	0.942293	2.17465	3.06254	0.00751894	0.0447022	1	0
ENSMUSG00000044788	Fads6	protein_coding	1.09163	2.06561	3.09864	0.00752863	0.0447177	1	0
ENSMUSG00000037361	Sf3b6	protein_coding	0.482393	5.01093	5.46097	0.00757954	0.0449988	1	0
ENSMUSG00000024404	Riok3	protein_coding	0.307496	6.6449	6.92131	0.00758682	0.0450208	1	0
ENSMUSG00000041096	Tspyl2	protein_coding	0.396561	5.01248	5.37618	0.0076217	0.0452066	1	0
ENSMUSG00000038866	Zcchc2	protein_coding	0.289708	6.86338	7.12271	0.00763219	0.0452322	1	0
ENSMUSG00000005625	Psmd4	protein_coding	0.280722	6.63031	6.87996	0.00771286	0.0455757	1	0
ENSMUSG00000002105	Slc39a13	protein_coding	0.49826	4.39616	4.85989	0.00773626	0.0456542	1	0
ENSMUSG00000050002	Idnk	protein_coding	0.599001	3.774	4.33575	0.00787514	0.0462959	1	0
ENSMUSG00000026632	Tatdn3	protein_coding	0.849256	3.22641	4.03329	0.00798716	0.0467975	1	0
ENSMUSG00000021116	Eif2s1	protein_coding	0.312073	6.26075	6.54153	0.00800447	0.0468594	1	0
ENSMUSG00000028329	Xpa	protein_coding	0.446955	4.55573	4.96913	0.0080198	0.0469073	1	0
ENSMUSG00000021981	Cab39l	protein_coding	0.39372	5.38571	5.74806	0.00819956	0.0478017	1	0
ENSMUSG00000001555	Fkbp10	protein_coding	1.23221	1.85049	3.01616	0.00821292	0.0478575	1	0
ENSMUSG00000032308	Ulk3	protein_coding	0.581958	3.74396	4.2895	0.00828374	0.0481144	1	0
ENSMUSG00000029108	Pcdh7	protein_coding	0.588043	5.79095	6.3472	0.00829911	0.0481815	1	0
ENSMUSG00000039016	Timm8b	protein_coding	0.856881	2.35817	3.16393	0.00831885	0.0482294	1	0
ENSMUSG00000006931	P3h4	protein_coding	0.99207	1.59793	2.52047	0.00833697	0.0483043	1	0
ENSMUSG00000009894	Snap47	protein_coding	0.51494	4.44511	4.92533	0.0083549	0.0483717	1	0
ENSMUSG00000032261	Sh3bgrl2	protein_coding	1.24338	1.83656	3.01011	0.00836318	0.0483752	1	0
ENSMUSG00000063511	Snrnp70	protein_coding	0.248864	8.46803	8.68631	0.00841083	0.0485839	1	0
ENSMUSG00000050174	Nudt6	protein_coding	0.757314	3.0713	3.78668	0.00845963	0.0487318	1	0
ENSMUSG00000035673	Sbno2	protein_coding	0.284883	7.43415	7.6884	0.00853975	0.0490588	1	0
ENSMUSG00000071076	Jund	protein_coding	0.649629	6.12391	6.73777	0.0086022	0.049299	1	0
ENSMUSG00000031198	Fundc2	protein_coding	0.416852	5.025	5.40881	0.00861807	0.0493513	1	0
ENSMUSG00000031432	Prps1	protein_coding	0.410253	5.02832	5.40763	0.00864496	0.0494603	1	0
ENSMUSG00000001366	Fbxo9	protein_coding	0.387402	6.24214	6.59698	0.00868456	0.0495968	1	0
ENSMUSG00000055720	Ubl7	protein_coding	0.311061	6.5043	6.78429	0.00873607	0.0498008	1	0
ENSMUSG00000031565	Fgfr1	protein_coding	0.465066	5.00462	5.43711	0.00874516	0.0498075	1	0
ENSMUSG00000032026	Rexo2	protein_coding	0.438177	5.11585	5.52267	0.00877168	0.0499134	1	0
ENSMUSG00000053279	Aldh1a1	protein_coding	2.61762	5.71331	8.29641	2.58691e-74	3.26054e-70	1	0
ENSMUSG00000022037	Clu	protein_coding	3.86895	2.93172	6.74086	3.18242e-65	2.00556e-61	1	0
ENSMUSG00000058624	Gda	protein_coding	1.84102	5.88186	7.68876	7.24905e-54	1.52278e-50	1	0
ENSMUSG00000033082	Clec1a	protein_coding	2.80542	3.93317	6.69549	8.43994e-51	1.32971e-47	1	0
ENSMUSG00000045954	Cavin2	protein_coding	2.30125	5.44259	7.70767	1.06931e-48	1.49751e-45	1	0
ENSMUSG00000030325	Klrb1c	protein_coding	4.07014	0.997753	4.92383	1.90781e-48	2.4046e-45	1	0
ENSMUSG00000030717	Nupr1	protein_coding	4.46326	1.52014	5.87615	3.08875e-47	3.36092e-44	1	0
ENSMUSG00000054003	Tdrd9	protein_coding	4.45162	0.59091	4.85615	2.48537e-30	1.42389e-27	1	0
ENSMUSG00000001930	Vwf	protein_coding	2.46559	7.29916	9.73388	6.34069e-26	2.85422e-23	1	0
ENSMUSG00000056025	Clca3a1	protein_coding	3.78439	3.51943	7.25409	8.35088e-26	3.62947e-23	1	0
ENSMUSG00000022307	Oxr1	protein_coding	1.14832	6.22508	7.34155	5.222e-25	1.93582e-22	1	0
ENSMUSG00000038418	Egr1	protein_coding	2.66143	5.56465	8.18796	2.01179e-24	7.04349e-22	1	0
ENSMUSG00000027803	Wwtr1	protein_coding	3.34095	1.51017	4.74495	2.23648e-24	7.61855e-22	1	0
ENSMUSG00000030711	Sult1a1	protein_coding	2.93357	4.20563	7.09498	3.45239e-23	1.08785e-20	1	0
ENSMUSG00000033470	Cysltr2	protein_coding	1.7289	4.66115	6.35206	3.26242e-22	8.93904e-20	1	0
ENSMUSG00000028150	Rorc	protein_coding	3.35838	2.01716	5.29223	3.69173e-22	9.69386e-20	1	0
ENSMUSG00000032596	Uba7	protein_coding	1.13701	7.676	8.78185	1.15961e-21	2.86582e-19	1	0
ENSMUSG00000033446	Lpar6	protein_coding	1.40641	4.46094	5.83035	1.7337e-21	4.12294e-19	1	0
ENSMUSG00000031298	Adgrg2	protein_coding	3.13748	1.48939	4.52046	1.05651e-20	2.42113e-18	1	0
ENSMUSG00000033763	Mtss2	protein_coding	1.19409	6.09447	7.2561	1.23909e-20	2.78884e-18	1	0
ENSMUSG00000031548	Sfrp1	protein_coding	2.86524	2.36282	5.15761	1.82783e-20	3.83965e-18	1	0
ENSMUSG00000057777	Mab21l2	protein_coding	7.1766	-1.63997	4.49668	4.67321e-20	9.65592e-18	1	0
ENSMUSG00000054728	Phactr1	protein_coding	1.70413	4.16323	5.82648	1.38486e-19	2.7706e-17	1	0
ENSMUSG00000030217	Art4	protein_coding	1.22045	6.14132	7.3284	2.05525e-19	4.04756e-17	1	0
ENSMUSG00000046159	Chrm3	protein_coding	4.53205	-0.224808	3.9892	1.43427e-18	2.58251e-16	1	0
ENSMUSG00000105867	Gm42517	protein_coding	2.73385	2.04903	4.70237	1.64433e-18	2.91903e-16	1	0
ENSMUSG00000008668	Rps18	protein_coding	0.703613	8.51452	9.18769	8.08165e-17	1.24221e-14	1	0
ENSMUSG00000020019	Ntn4	protein_coding	3.30024	1.40048	4.58347	2.16094e-16	3.13063e-14	1	0
ENSMUSG00000032766	Gng11	protein_coding	1.68403	3.83282	5.47526	2.4083e-16	3.44935e-14	1	0
ENSMUSG00000031765	Mt1	protein_coding	3.22934	1.58511	4.71671	3.28105e-16	4.54443e-14	1	0
ENSMUSG00000032648	Pygm	protein_coding	1.78432	4.65206	6.39737	6.45187e-16	8.55993e-14	1	0
ENSMUSG00000044468	Tent5c	protein_coding	2.19353	2.78799	4.92512	6.55388e-16	8.60469e-14	1	0
ENSMUSG00000039001	Rps21	protein_coding	0.894277	6.80801	7.67165	1.24175e-15	1.5651e-13	1	0
ENSMUSG00000054128	H2-T3	protein_coding	3.98401	-0.49297	3.11508	1.6796e-15	2.07546e-13	1	0
ENSMUSG00000079363	Gbp4	protein_coding	3.01066	3.48224	6.43855	2.29572e-15	2.80924e-13	1	0
ENSMUSG00000025887	Casp12	protein_coding	1.51904	4.6514	6.13441	2.40516e-15	2.91487e-13	1	0
ENSMUSG00000098132	Rassf10	protein_coding	5.32967	-1.95467	1.98985	2.5444e-15	3.05425e-13	1	0
ENSMUSG00000030554	Synm	protein_coding	3.19524	2.25838	5.37773	2.93252e-15	3.48694e-13	1	0
ENSMUSG00000069516	Lyz2	protein_coding	0.947218	6.4477	7.36328	7.46365e-15	8.63044e-13	1	0
ENSMUSG00000026580	Selp	protein_coding	3.73193	4.20424	7.89592	1.50752e-14	1.66451e-12	1	0
ENSMUSG00000026489	Coq8a	protein_coding	1.21449	6.05566	7.23605	2.88516e-14	2.95647e-12	1	0
ENSMUSG00000032719	Sbspon	protein_coding	4.61099	-0.683928	3.48718	3.01627e-14	3.06589e-12	1	0
ENSMUSG00000025666	Tmem47	protein_coding	3.44172	-0.0528564	3.11578	6.67089e-14	6.47214e-12	1	0
ENSMUSG00000028497	Hacd4	protein_coding	0.830214	6.65992	7.45758	7.1246e-14	6.85485e-12	1	0
ENSMUSG00000018339	Gpx3	protein_coding	4.3667	-0.290782	3.74279	1.17956e-13	1.0852e-11	1	0
ENSMUSG00000062960	Kdr	protein_coding	2.64766	2.55158	5.13593	1.96235e-13	1.74179e-11	1	0
ENSMUSG00000049350	Zg16	protein_coding	4.06118	0.0178716	3.81759	4.64813e-13	3.85428e-11	1	0
ENSMUSG00000000957	Mmp14	protein_coding	1.62696	3.51701	5.09868	8.61035e-13	6.8155e-11	1	0
ENSMUSG00000026357	Rgs18	protein_coding	0.909817	6.62252	7.49942	9.49959e-13	7.43682e-11	1	0
ENSMUSG00000073938	Or51ai2	protein_coding	3.22734	0.462579	3.50183	1.10889e-12	8.62745e-11	1	0
ENSMUSG00000036523	Greb1	protein_coding	5.636	-0.544365	4.67355	2.42246e-12	1.81742e-10	1	0
ENSMUSG00000024665	Fads2	protein_coding	1.04848	6.08504	7.09972	2.78043e-12	2.03748e-10	1	0
ENSMUSG00000017491	Rarb	protein_coding	2.18259	1.88354	3.98513	2.95196e-12	2.13831e-10	1	0
ENSMUSG00000027376	Prom2	protein_coding	2.94561	0.389254	3.1434	6.07452e-12	4.23001e-10	1	0
ENSMUSG00000020774	Aspa	protein_coding	2.41005	1.95279	4.2839	6.2937e-12	4.35856e-10	1	0
ENSMUSG00000068245	Phf11d	protein_coding	2.69457	1.58205	4.1813	9.94499e-12	6.70303e-10	1	0
ENSMUSG00000038156	Spon1	protein_coding	3.56877	-0.84072	2.25221	1.22911e-11	8.15355e-10	1	0
ENSMUSG00000005686	Ampd3	protein_coding	1.41804	3.83242	5.20885	1.68061e-11	1.09188e-09	1	0
ENSMUSG00000079056	Kcnip3	protein_coding	1.63931	3.43961	5.03265	2.14339e-11	1.37833e-09	1	0
ENSMUSG00000059203	Il1rapl2	protein_coding	2.5097	1.24936	3.64537	2.16459e-11	1.3849e-09	1	0
ENSMUSG00000031877	Ces2g	protein_coding	1.56434	4.48792	6.01599	2.50143e-11	1.59232e-09	1	0
ENSMUSG00000078853	Igtp	protein_coding	0.926386	5.26432	6.15619	2.77088e-11	1.74621e-09	1	0
ENSMUSG00000049115	Agtr1a	protein_coding	4.23955	-1.02067	2.65153	3.53939e-11	2.20844e-09	1	0
ENSMUSG00000038349	Plcl1	protein_coding	1.55237	4.92632	6.44055	3.81646e-11	2.35797e-09	1	0
ENSMUSG00000031958	Ldhd	protein_coding	1.47559	3.66908	5.10217	8.92471e-11	5.2564e-09	1	0
ENSMUSG00000044162	Tnip3	protein_coding	1.08602	5.29481	6.34536	1.00355e-10	5.82892e-09	1	0
ENSMUSG00000105096	Gbp10	protein_coding	3.46879	1.23098	4.56834	1.12892e-10	6.43839e-09	1	0
ENSMUSG00000021187	Tc2n	protein_coding	3.48764	0.17777	3.42356	1.54347e-10	8.56999e-09	1	0
ENSMUSG00000060586	H2-Eb1	protein_coding	2.07668	1.97003	3.96954	1.55821e-10	8.60906e-09	1	0
ENSMUSG00000046318	Ccbe1	protein_coding	3.59852	-0.634633	2.55518	1.7775e-10	9.65675e-09	1	0
ENSMUSG00000037072	Selenof	protein_coding	0.782317	6.04286	6.79337	1.82842e-10	9.80656e-09	1	0
ENSMUSG00000019846	Lama4	protein_coding	2.30377	1.62318	3.83569	2.40594e-10	1.26352e-08	1	0
ENSMUSG00000027536	Chmp4c	protein_coding	3.60385	-0.688204	2.48575	2.62485e-10	1.36709e-08	1	0
ENSMUSG00000055737	Ghr	protein_coding	1.59612	3.3266	4.8743	5.3266e-10	2.65362e-08	1	0
ENSMUSG00000027111	Itga6	protein_coding	0.553261	7.90888	8.43198	5.42214e-10	2.69058e-08	1	0
ENSMUSG00000022836	Mylk	protein_coding	1.19974	5.47293	6.63808	6.72801e-10	3.32548e-08	1	0
ENSMUSG00000017667	Zfp334	protein_coding	2.3083	1.70138	3.9187	6.89032e-10	3.3924e-08	1	0
ENSMUSG00000003534	Ddr1	protein_coding	2.99944	-0.369967	2.30819	7.94976e-10	3.88367e-08	1	0
ENSMUSG00000075702	Selenom	protein_coding	2.09961	2.15386	4.18084	9.08715e-10	4.40517e-08	1	0
ENSMUSG00000026126	Ptpn18	protein_coding	0.796066	6.10538	6.86871	1.07495e-09	5.05548e-08	1	0
ENSMUSG00000104713	Gbp6	protein_coding	2.41604	5.23221	7.60748	1.87218e-09	8.58073e-08	1	0
ENSMUSG00000022494	Shisa9	protein_coding	4.66066	-0.296851	4.01363	3.0252e-09	1.32395e-07	1	0
ENSMUSG00000040584	Abcb1a	protein_coding	1.28772	3.3603	4.60346	3.2172e-09	1.39346e-07	1	0
ENSMUSG00000039304	Tnfsf10	protein_coding	0.671937	6.22386	6.86399	3.73754e-09	1.59148e-07	1	0
ENSMUSG00000078496	Zfp982	protein_coding	0.770238	5.33167	6.06816	4.29839e-09	1.81802e-07	1	0
ENSMUSG00000028716	Pdzk1ip1	protein_coding	1.17175	4.49863	5.63397	4.45686e-09	1.87514e-07	1	0
ENSMUSG00000044676	Zfp612	protein_coding	1.35451	3.48194	4.79353	5.80401e-09	2.36744e-07	1	0
ENSMUSG00000036377	Cracd	protein_coding	0.798371	6.43821	7.20452	7.92211e-09	3.17995e-07	1	0
ENSMUSG00000041134	Cyyr1	protein_coding	1.3866	3.49686	4.84087	9.17349e-09	3.6474e-07	1	0
ENSMUSG00000028125	Abca4	protein_coding	1.68001	3.70093	5.33905	1.27519e-08	4.97601e-07	1	0
ENSMUSG00000021281	Tnfaip2	protein_coding	0.986574	5.5495	6.50345	1.50527e-08	5.78427e-07	1	0
ENSMUSG00000002808	Epdr1	protein_coding	1.68921	2.09983	3.72122	1.71622e-08	6.5549e-07	1	0
ENSMUSG00000078920	Ifi47	protein_coding	0.797731	5.1245	5.88984	1.9232e-08	7.27927e-07	1	0
ENSMUSG00000029096	Htra3	protein_coding	2.86778	0.773237	3.48105	2.24771e-08	8.28365e-07	1	0
ENSMUSG00000095041		protein_coding	0.960949	8.43326	9.36362	2.49967e-08	9.0534e-07	1	0
ENSMUSG00000025967	Eef1b2	protein_coding	0.470248	8.71863	9.15865	3.39436e-08	1.20854e-06	1	0
ENSMUSG00000034780	B3galt1	protein_coding	2.45167	1.32696	3.66571	4.73235e-08	1.63864e-06	1	0
ENSMUSG00000018425	Dhx40	protein_coding	1.37326	3.4624	4.7938	4.76644e-08	1.64143e-06	1	0
ENSMUSG00000045409	Trim39	protein_coding	0.67555	5.63392	6.27792	5.12597e-08	1.74615e-06	1	0
ENSMUSG00000051397	Tacstd2	protein_coding	1.50254	2.70821	4.15449	5.49201e-08	1.86079e-06	1	0
ENSMUSG00000024049	Myom1	protein_coding	1.30931	4.85471	6.12941	5.77176e-08	1.93477e-06	1	0
ENSMUSG00000021662	Arhgef28	protein_coding	1.3147	4.18543	5.4623	6.08133e-08	2.02775e-06	1	0
ENSMUSG00000001240	Ramp2	protein_coding	3.62802	0.711119	4.17334	7.17726e-08	2.3315e-06	1	0
ENSMUSG00000079293	Clec7a	protein_coding	2.30177	0.839807	3.00309	7.41708e-08	2.39092e-06	1	0
ENSMUSG00000030214	Plbd1	protein_coding	2.18818	1.07909	3.1495	8.78209e-08	2.78887e-06	1	0
ENSMUSG00000060550	H2-Q7	protein_coding	0.710483	7.90197	8.58172	8.88415e-08	2.81203e-06	1	0
ENSMUSG00000060147	Serpinb6a	protein_coding	1.31878	3.96489	5.24141	9.85047e-08	3.10388e-06	1	0
ENSMUSG00000071203	Naip5	protein_coding	0.644534	6.25013	6.86253	1.62705e-07	4.90607e-06	1	0
ENSMUSG00000030157	Clec2d	protein_coding	0.904645	6.54693	7.42202	1.74752e-07	5.20704e-06	1	0
ENSMUSG00000023961	Enpp4	protein_coding	0.72205	5.43099	6.12089	1.76393e-07	5.24352e-06	1	0
ENSMUSG00000053964	Lgals4	protein_coding	1.54419	2.54637	4.03245	1.77948e-07	5.25856e-06	1	0
ENSMUSG00000074743	Thbd	protein_coding	1.27499	2.92617	4.15164	1.83405e-07	5.38844e-06	1	0
ENSMUSG00000024727	Trpm6	protein_coding	2.2618	1.20244	3.3556	1.95768e-07	5.72496e-06	1	0
ENSMUSG00000037805	Rpl10a	protein_coding	0.44352	8.3122	8.72542	2.00114e-07	5.82503e-06	1	0
ENSMUSG00000046768	Rhoj	protein_coding	1.78758	2.68868	4.41888	2.05695e-07	5.97369e-06	1	0
ENSMUSG00000000690	Hoxb6	protein_coding	2.1933	1.52377	3.62369	2.27325e-07	6.47109e-06	1	0
ENSMUSG00000021215	Net1	protein_coding	0.947927	6.52077	7.43601	2.39119e-07	6.7727e-06	1	0
ENSMUSG00000052477	C130026I21Rik	protein_coding	1.88588	1.85683	3.66189	2.85107e-07	8.00332e-06	1	0
ENSMUSG00000028132	Tlcd4	protein_coding	2.25124	1.90934	4.07782	3.23386e-07	8.97787e-06	1	0
ENSMUSG00000063954	H2ac19	protein_coding	0.836636	6.91192	7.71529	3.33027e-07	9.20498e-06	1	0
ENSMUSG00000038712	Mindy1	protein_coding	0.775024	5.72192	6.46382	4.48497e-07	1.20018e-05	1	0
ENSMUSG00000102752	Gm7694	protein_coding	0.816366	4.83349	5.61721	4.68375e-07	1.24282e-05	1	0
ENSMUSG00000034438	Gbp8	protein_coding	1.22611	4.03393	5.21996	4.91669e-07	1.28836e-05	1	0
ENSMUSG00000026358	Rgs1	protein_coding	0.954741	5.90907	6.82966	6.53047e-07	1.67638e-05	1	0
ENSMUSG00000078942	Naip6	protein_coding	1.16879	4.96349	6.09842	6.81113e-07	1.74133e-05	1	0
ENSMUSG00000049971	Glt1d1	protein_coding	2.43171	0.762563	3.04428	7.67684e-07	1.93518e-05	1	0
ENSMUSG00000052534	Pbx1	protein_coding	0.545004	8.35682	8.87117	7.92571e-07	1.99393e-05	1	0
ENSMUSG00000049539	H1f1	protein_coding	0.681675	6.84305	7.49455	8.59903e-07	2.15901e-05	1	0
ENSMUSG00000039410	Prdm16	protein_coding	0.511227	6.90222	7.38211	9.1391e-07	2.27647e-05	1	0
ENSMUSG00000020372	Rack1	protein_coding	0.452863	9.31837	9.74085	1.21197e-06	2.94769e-05	1	0
ENSMUSG00000057729	Prtn3	protein_coding	0.93697	5.10655	6.01252	1.24779e-06	3.01953e-05	1	0
ENSMUSG00000019935	Slc17a8	protein_coding	2.18988	3.55705	5.69958	1.24816e-06	3.01953e-05	1	0
ENSMUSG00000032289	Thsd4	protein_coding	1.144	3.38433	4.48552	1.39761e-06	3.33625e-05	1	0
ENSMUSG00000042032	Mat2b	protein_coding	0.619802	5.37221	5.95965	1.5401e-06	3.61971e-05	1	0
ENSMUSG00000064368	mt-Nd6	protein_coding	0.637617	6.76031	7.36752	1.5422e-06	3.61971e-05	1	0
ENSMUSG00000036242	Armh4	protein_coding	3.05064	0.647824	3.53292	1.54851e-06	3.62157e-05	1	0
ENSMUSG00000039043	Arpin	protein_coding	2.1066	1.34087	3.33906	1.62996e-06	3.76954e-05	1	0
ENSMUSG00000038807	Rap1gap2	protein_coding	2.26332	1.81608	3.99482	1.65586e-06	3.80848e-05	1	0
ENSMUSG00000019894	Slc6a15	protein_coding	0.903949	4.66507	5.5342	1.82354e-06	4.14872e-05	1	0
ENSMUSG00000052512	Nav2	protein_coding	0.89268	6.39725	7.25677	1.92509e-06	4.34058e-05	1	0
ENSMUSG00000016024	Lbp	protein_coding	0.813979	4.76998	5.54896	2.23848e-06	4.94979e-05	1	0
ENSMUSG00000078193	Gm2000	protein_coding	0.541207	7.06301	7.57402	2.3418e-06	5.13323e-05	1	0
ENSMUSG00000031762	Mt2	protein_coding	3.94738	-0.693487	2.80468	2.90044e-06	6.18564e-05	1	0
ENSMUSG00000032377	Plscr4	protein_coding	0.724662	4.8734	5.56345	3.27953e-06	6.92383e-05	1	0
ENSMUSG00000004655	Aqp1	protein_coding	0.982813	4.56	5.50906	4.34158e-06	8.91227e-05	1	0
ENSMUSG00000031997	Trpc6	protein_coding	0.833245	6.40555	7.20639	4.36555e-06	8.93236e-05	1	0
ENSMUSG00000092572	Serpinb10	protein_coding	2.60455	0.685816	3.12972	4.57904e-06	9.27649e-05	1	0
ENSMUSG00000052565	H1f3	protein_coding	0.631119	7.83379	8.43329	4.63337e-06	9.35881e-05	1	0
ENSMUSG00000022824	Muc13	protein_coding	0.518201	8.61615	9.10504	4.84235e-06	9.74967e-05	1	0
ENSMUSG00000036334	Igsf10	protein_coding	1.14506	3.76311	4.8695	5.16854e-06	0.00010324	1	0
ENSMUSG00000019970	Sgk1	protein_coding	1.9026	0.914895	2.69457	5.22184e-06	0.000104139	1	0
ENSMUSG00000038388	Pals2	protein_coding	0.462682	7.22633	7.65806	5.4225e-06	0.00010763	1	0
ENSMUSG00000073409	H2-Q6	protein_coding	0.422008	7.66688	8.05792	6.512e-06	0.000126662	1	0
ENSMUSG00000030835	Nomo1	protein_coding	0.596359	7.49084	8.05656	7.17296e-06	0.000137817	1	0
ENSMUSG00000020961	Ston2	protein_coding	0.988618	4.15897	5.11087	7.24123e-06	0.000138917	1	0
ENSMUSG00000059900	Tmem40	protein_coding	0.769072	4.63425	5.36751	8.24882e-06	0.000154945	1	0
ENSMUSG00000021792	Prxl2a	protein_coding	0.720842	5.1784	5.86515	8.80421e-06	0.00016367	1	0
ENSMUSG00000073421	H2-Ab1	protein_coding	0.848033	4.47826	5.29202	1.02139e-05	0.000187402	1	0
ENSMUSG00000032561	Acpp	protein_coding	1.68037	2.44506	4.05962	1.24144e-05	0.000223211	1	0
ENSMUSG00000078502	Zfp268	protein_coding	0.517882	6.75589	7.24323	1.32538e-05	0.000234952	1	0
ENSMUSG00000025665	Rps6ka6	protein_coding	0.987489	3.62347	4.57291	1.38265e-05	0.000244417	1	0
ENSMUSG00000000392	Fap	protein_coding	2.47639	1.49077	3.87461	1.44653e-05	0.000254283	1	0
ENSMUSG00000009378	Slc16a12	protein_coding	1.69932	4.07135	5.73018	1.60354e-05	0.000278772	1	0
ENSMUSG00000027864	Ptgfrn	protein_coding	1.68101	1.5679	3.16224	1.60354e-05	0.000278772	1	0
ENSMUSG00000014313	Cox6c	protein_coding	0.555957	6.08849	6.61244	1.66134e-05	0.000288027	1	0
ENSMUSG00000033538	Casp4	protein_coding	0.786755	4.34591	5.09866	1.85108e-05	0.00031873	1	0
ENSMUSG00000047592	Nxpe5	protein_coding	1.02073	3.11541	4.09326	1.88995e-05	0.000324979	1	0
ENSMUSG00000031722	Hp	protein_coding	1.68789	1.045	2.62013	1.91903e-05	0.000329082	1	0
ENSMUSG00000103034	Gm8797	protein_coding	1.44067	2.40064	3.78197	2.11415e-05	0.000358638	1	0
ENSMUSG00000065968	Ifitm7	protein_coding	1.2218	2.48946	3.65498	2.16257e-05	0.0003644	1	0
ENSMUSG00000072214	Septin5	protein_coding	1.616	1.90033	3.44632	2.16927e-05	0.000365039	1	0
ENSMUSG00000061615	H2ac4	protein_coding	0.642728	5.17267	5.78394	2.39466e-05	0.000399237	1	0
ENSMUSG00000035183	Slc24a5	protein_coding	0.799029	3.94596	4.70752	2.44167e-05	0.000404932	1	0
ENSMUSG00000033590	Myo5c	protein_coding	0.683012	5.8216	6.47078	2.55005e-05	0.000419046	1	0
ENSMUSG00000016356	Col20a1	protein_coding	1.93014	0.624646	2.40592	2.58662e-05	0.000423217	1	0
ENSMUSG00000059554	Ccdc28a	protein_coding	0.973859	3.16318	4.09298	2.67366e-05	0.000435385	1	0
ENSMUSG00000071716	Apol7e	protein_coding	1.05147	3.70334	4.71698	2.73486e-05	0.000444777	1	0
ENSMUSG00000038884	Shfl	protein_coding	0.507594	6.71596	7.19268	2.8141e-05	0.00045473	1	0
ENSMUSG00000071856	Mcc	protein_coding	1.71646	1.28448	2.90212	2.92328e-05	0.000470562	1	0
ENSMUSG00000027636	Sla2	protein_coding	0.717157	4.62035	5.30286	2.99669e-05	0.000480539	1	0
ENSMUSG00000021290	Atp5mpl	protein_coding	0.891658	4.88988	5.74969	3.32907e-05	0.000529793	1	0
ENSMUSG00000046532	Ar	protein_coding	1.89495	1.8019	3.61235	3.64099e-05	0.000572922	1	0
ENSMUSG00000036356	Csgalnact1	protein_coding	0.544267	6.49805	7.01124	3.68727e-05	0.000577321	1	0
ENSMUSG00000038188	Scarf1	protein_coding	0.530606	6.26891	6.76667	4.33361e-05	0.00066207	1	0
ENSMUSG00000054640	Slc8a1	protein_coding	0.574568	5.81532	6.35766	4.36933e-05	0.000664972	1	0
ENSMUSG00000087687	Pet100	protein_coding	0.863177	3.58153	4.40562	5.04471e-05	0.000755149	1	0
ENSMUSG00000062727	H2bc12	protein_coding	0.634804	5.37933	5.98124	5.25398e-05	0.000784612	1	0
ENSMUSG00000029287	Tgfbr3	protein_coding	0.57438	6.97121	7.5142	5.69026e-05	0.000837851	1	0
ENSMUSG00000034235	Usp54	protein_coding	0.498768	6.94703	7.41355	5.72966e-05	0.000842248	1	0
ENSMUSG00000074923	Pak6	protein_coding	1.58294	1.62593	3.12865	5.74923e-05	0.000842248	1	0
ENSMUSG00000056116	H2-T22	protein_coding	0.580332	6.07494	6.62328	5.75354e-05	0.000842248	1	0
ENSMUSG00000061815	Rufy4	protein_coding	1.36193	2.09641	3.39358	6.24133e-05	0.000903165	1	0
ENSMUSG00000004233	Wars2	protein_coding	0.926637	3.78878	4.67757	6.48569e-05	0.000932105	1	0
ENSMUSG00000030884	Uqcrc2	protein_coding	0.580736	5.48065	6.0304	6.705e-05	0.000962526	1	0
ENSMUSG00000094634	Gm3468	protein_coding	1.93201	0.591539	2.3769	7.15667e-05	0.00101238	1	0
ENSMUSG00000028402	Mpdz	protein_coding	0.670609	5.39015	6.02599	7.89296e-05	0.00110291	1	0
ENSMUSG00000075031	H2bc3	protein_coding	0.694065	5.89947	6.56224	8.10352e-05	0.00112485	1	0
ENSMUSG00000052117	D630039A03Rik	protein_coding	0.919886	4.14725	5.02805	8.22954e-05	0.00113984	1	0
ENSMUSG00000012848	Rps5	protein_coding	0.33963	8.28618	8.59486	8.44681e-05	0.00116227	1	0
ENSMUSG00000027901	Dennd2d	protein_coding	0.514784	6.57162	7.05525	8.58867e-05	0.00117793	1	0
ENSMUSG00000020183	Cpm	protein_coding	1.53845	1.45747	2.90811	8.68342e-05	0.00118576	1	0
ENSMUSG00000029298	Gbp9	protein_coding	1.15125	4.22988	5.3401	8.92116e-05	0.00121036	1	0
ENSMUSG00000066571	Garre1	protein_coding	0.604897	5.5872	6.15996	9.34831e-05	0.00126287	1	0
ENSMUSG00000026815	Gfi1b	protein_coding	0.817868	5.27166	6.05715	9.46426e-05	0.00127717	1	0
ENSMUSG00000009995	Tafazzin	protein_coding	0.520336	5.24574	5.73342	9.87417e-05	0.00132388	1	0
ENSMUSG00000071632	2510002D24Rik	protein_coding	0.669358	4.77773	5.41234	9.88593e-05	0.00132388	1	0
ENSMUSG00000030882	Dnhd1	protein_coding	1.30542	2.63398	3.88536	9.8962e-05	0.00132388	1	0
ENSMUSG00000020186	Csrp2	protein_coding	1.03505	2.8596	3.84603	0.000102254	0.00135664	1	0
ENSMUSG00000001833	Septin7	protein_coding	0.393816	7.26447	7.62737	0.000102781	0.00135935	1	0
ENSMUSG00000026832	Cytip	protein_coding	0.485877	5.80977	6.26306	0.000104214	0.00137685	1	0
ENSMUSG00000056648	Hoxb8	protein_coding	2.83118	1.1924	3.91278	0.000105274	0.00138794	1	0
ENSMUSG00000042541	Sem1	protein_coding	0.528626	5.70845	6.2066	0.000114171	0.00148966	1	0
ENSMUSG00000036036	Zfp57	protein_coding	1.0805	3.14468	4.18007	0.000118556	0.00153891	1	0
ENSMUSG00000029299	Abcg3	protein_coding	0.787933	5.80233	6.55635	0.00011904	0.00154228	1	0
ENSMUSG00000092021	Gbp11	protein_coding	3.79472	0.499256	4.06974	0.000119874	0.00155122	1	0
ENSMUSG00000073514	Dok6	protein_coding	0.869855	3.68276	4.51482	0.000122122	0.00157385	1	0
ENSMUSG00000001768	Rin2	protein_coding	0.827145	4.20586	4.99494	0.00012248	0.00157685	1	0
ENSMUSG00000068134	Zfp120	protein_coding	0.700811	4.6797	5.34591	0.000124863	0.00160426	1	0
ENSMUSG00000014504	Srp19	protein_coding	0.682279	4.52606	5.17436	0.000131044	0.001669	1	0
ENSMUSG00000061462	Obscn	protein_coding	1.42667	2.79337	4.16467	0.000131094	0.001669	1	0
ENSMUSG00000037894	H2az1	protein_coding	0.52085	6.54448	7.03471	0.000131599	0.00167206	1	0
ENSMUSG00000030219	Erp27	protein_coding	1.436	1.46664	2.81913	0.000140161	0.00177013	1	0
ENSMUSG00000055435	Maf	protein_coding	1.38079	2.47528	3.79425	0.000145951	0.0018359	1	0
ENSMUSG00000053007	Creb5	protein_coding	3.71029	2.56082	6.19961	0.000149457	0.00186881	1	0
ENSMUSG00000036594	H2-Aa	protein_coding	0.838058	3.80311	4.60328	0.000150904	0.00188317	1	0
ENSMUSG00000069273	H3c6	protein_coding	0.492255	5.94826	6.40898	0.000153262	0.00190317	1	0
ENSMUSG00000020364	Zfp354a	protein_coding	1.66232	1.33338	2.89772	0.000171788	0.00211035	1	0
ENSMUSG00000078495	Zfp984	protein_coding	0.521797	5.76835	6.2599	0.000188142	0.00228673	1	0
ENSMUSG00000001025	S100a6	protein_coding	1.6665	2.2423	3.84765	0.000210846	0.00252565	1	0
ENSMUSG00000039765	Cc2d2a	protein_coding	0.55524	5.35527	5.87879	0.000211097	0.00252565	1	0
ENSMUSG00000078922	Tgtp1	protein_coding	0.699539	5.93113	6.59902	0.000211205	0.00252565	1	0
ENSMUSG00000039611	Pgap4	protein_coding	0.853742	3.4296	4.24236	0.000219166	0.00259454	1	0
ENSMUSG00000028469	Npr2	protein_coding	0.718638	4.60788	5.28996	0.000223852	0.00262772	1	0
ENSMUSG00000027077	Smtnl1	protein_coding	1.44102	2.07242	3.44779	0.000224328	0.00262772	1	0
ENSMUSG00000058174	Gm5148	protein_coding	1.04006	3.0249	4.01794	0.000235413	0.00274228	1	0
ENSMUSG00000090173	Fbxw10	protein_coding	1.00295	3.34959	4.30917	0.00024154	0.00280587	1	0
ENSMUSG00000039236	Isg20	protein_coding	0.957314	3.33565	4.24902	0.000242148	0.00280776	1	0
ENSMUSG00000005474	Myl10	protein_coding	1.93028	4.62272	6.51523	0.000253875	0.00293026	1	0
ENSMUSG00000007989	Fzd3	protein_coding	0.661116	4.82806	5.45444	0.000256609	0.00295673	1	0
ENSMUSG00000027287	Snap23	protein_coding	0.507781	6.06403	6.53893	0.000272932	0.0031188	1	0
ENSMUSG00000008822	Acyp1	protein_coding	1.14997	2.2162	3.3075	0.000275063	0.00313728	1	0
ENSMUSG00000021253	Tgfb3	protein_coding	1.86752	1.84741	3.63594	0.000275296	0.00313728	1	0
ENSMUSG00000024511	Rab27b	protein_coding	0.552154	5.34805	5.86724	0.000276395	0.00314411	1	0
ENSMUSG00000041921	Metap1d	protein_coding	0.558337	5.25447	5.78094	0.000279786	0.0031741	1	0
ENSMUSG00000045948	Mrps12	protein_coding	0.900587	2.83675	3.69211	0.000289187	0.00326313	1	0
ENSMUSG00000067212	H2-T23	protein_coding	0.415549	6.8923	7.27633	0.000293126	0.00330166	1	0
ENSMUSG00000047721	Bola2	protein_coding	0.787724	3.62462	4.37335	0.000339719	0.00375598	1	0
ENSMUSG00000042712	Tceal9	protein_coding	0.498473	5.10922	5.57506	0.000370493	0.00405004	1	0
ENSMUSG00000054072	Iigp1	protein_coding	0.787635	5.4869	6.24029	0.00038384	0.00417422	1	0
ENSMUSG00000027831	Veph1	protein_coding	1.23425	2.34671	3.52308	0.000399326	0.00429813	1	0
ENSMUSG00000066009	Zfp987	protein_coding	1.62129	2.64529	4.21663	0.000422638	0.00449175	1	0
ENSMUSG00000036181	H1f2	protein_coding	0.39095	8.86843	9.22859	0.000437399	0.00462499	1	0
ENSMUSG00000001663	Gstt1	protein_coding	1.52747	1.35986	2.79634	0.000457024	0.00478433	1	0
ENSMUSG00000022106	Rcbtb2	protein_coding	0.555278	5.79185	6.31347	0.000467671	0.00489173	1	0
ENSMUSG00000027637	Rab5if	protein_coding	0.492488	5.2161	5.67711	0.000477907	0.00496582	1	0
ENSMUSG00000078945	Naip2	protein_coding	0.606213	5.31886	5.89385	0.000479707	0.00498042	1	0
ENSMUSG00000034997	Htr2a	protein_coding	0.847171	3.77429	4.58101	0.000491693	0.00509227	1	0
ENSMUSG00000055413	H2-Q5	protein_coding	0.62394	4.92215	5.5122	0.000510465	0.00525217	1	0
ENSMUSG00000025381	Cnpy2	protein_coding	0.487847	5.2138	5.66839	0.000523797	0.00537617	1	0
ENSMUSG00000028060	Khdc4	protein_coding	0.391362	6.62088	6.98081	0.000536928	0.00548415	1	0
ENSMUSG00000032381	Ciao2a	protein_coding	0.791949	4.63037	5.38966	0.000546556	0.00555997	1	0
ENSMUSG00000038393	Txnip	protein_coding	0.481172	9.58809	10.038	0.000554728	0.00562946	1	0
ENSMUSG00000074577	Ripor3	protein_coding	1.84091	1.23628	2.97374	0.000564998	0.0057107	1	0
ENSMUSG00000069306	H4c17	protein_coding	0.556147	5.51129	6.03587	0.000595095	0.00598132	1	0
ENSMUSG00000038147	Cd84	protein_coding	0.519636	6.45397	6.94065	0.000712924	0.00692806	1	0
ENSMUSG00000079491	H2-T10	protein_coding	0.761257	4.03068	4.75573	0.000738768	0.00712973	1	0
ENSMUSG00000024043	Arhgap28	protein_coding	0.693752	4.20835	4.86467	0.000751656	0.00723749	1	0
ENSMUSG00000096010	H4c16	protein_coding	0.685445	4.00607	4.6544	0.000763319	0.00732182	1	0
ENSMUSG00000054453	Sytl5	protein_coding	0.952585	3.43374	4.34202	0.000774758	0.00742025	1	0
ENSMUSG00000073411	H2-D1	protein_coding	0.307049	9.37007	9.64622	0.000819435	0.0077597	1	0
ENSMUSG00000089844	A530032D15Rik	protein_coding	1.13757	2.13795	3.21317	0.000820428	0.00776282	1	0
ENSMUSG00000037190	Cyb561d2	protein_coding	1.16597	2.17172	3.27854	0.000821782	0.00776282	1	0
ENSMUSG00000071068	Treml2	protein_coding	0.304306	8.42569	8.69949	0.000868036	0.00812008	1	0
ENSMUSG00000071531	Gprin2	protein_coding	1.16977	2.51739	3.62965	0.000946288	0.00872495	1	0
ENSMUSG00000030545	Pex11a	protein_coding	1.02536	2.70385	3.67803	0.000956733	0.00881481	1	0
ENSMUSG00000050608	Micos10	protein_coding	0.586094	4.65209	5.20531	0.00101028	0.00925408	1	0
ENSMUSG00000033722	BC034090	protein_coding	0.852598	3.10425	3.91347	0.00103724	0.0094666	1	0
ENSMUSG00000030786	Itgam	protein_coding	1.03416	4.71067	5.7114	0.00110311	0.00998103	1	0
ENSMUSG00000043873	Chil5	protein_coding	2.24675	0.583496	2.66661	0.00110636	0.00999033	1	0
ENSMUSG00000050856	Atp5k	protein_coding	0.801423	3.41334	4.17637	0.00112229	0.0100894	1	0
ENSMUSG00000026150	Mff	protein_coding	0.463692	5.31274	5.74519	0.00113446	0.0101771	1	0
ENSMUSG00000026896	Ifih1	protein_coding	0.437663	6.48128	6.88673	0.00115553	0.0103293	1	0
ENSMUSG00000026986	Hnmt	protein_coding	0.803506	3.45336	4.21486	0.00117468	0.0104634	1	0
ENSMUSG00000073889	Il11ra1	protein_coding	0.464838	5.77428	6.20634	0.00122792	0.0108685	1	0
ENSMUSG00000028081	Rps3a1	protein_coding	0.347715	9.64769	9.9653	0.00126338	0.0111276	1	0
ENSMUSG00000049103	Ccr2	protein_coding	1.07437	2.36714	3.38651	0.00129794	0.0113449	1	0
ENSMUSG00000022148	Fyb	protein_coding	0.340979	7.0845	7.39574	0.0013572	0.0118055	1	0
ENSMUSG00000069310	H3c3	protein_coding	0.832655	4.60842	5.40652	0.00141436	0.0122183	1	0
ENSMUSG00000030054	Gp9	protein_coding	0.949901	2.78431	3.68571	0.00143302	0.0123373	1	0
ENSMUSG00000035929	H2-Q4	protein_coding	0.365225	7.61093	7.94459	0.00146226	0.0125291	1	0
ENSMUSG00000079019	Insl3	protein_coding	0.619008	4.26823	4.85202	0.00148753	0.0127111	1	0
ENSMUSG00000047037	Nipa1	protein_coding	0.756222	3.45951	4.17624	0.00151429	0.0129135	1	0
ENSMUSG00000053835	H2-T24	protein_coding	0.821884	4.18441	4.9713	0.00157721	0.0133149	1	0
ENSMUSG00000023892	Zfp51	protein_coding	0.658315	3.88463	4.50727	0.00162736	0.0136713	1	0
ENSMUSG00000040328	Or2v1	protein_coding	1.07464	2.26373	3.28174	0.00171104	0.0142632	1	0
ENSMUSG00000062743	Zfp677	protein_coding	0.680921	4.00572	4.65053	0.00171816	0.0143131	1	0
ENSMUSG00000042682	Selenok	protein_coding	0.449071	5.51286	5.92931	0.00173265	0.0144147	1	0
ENSMUSG00000038503	Mesd	protein_coding	0.414934	5.89429	6.27797	0.0017523	0.014523	1	0
ENSMUSG00000052776	Oas1a	protein_coding	0.740297	4.09498	4.80152	0.00175777	0.0145469	1	0
ENSMUSG00000001300	Efnb2	protein_coding	1.0214	2.48288	3.44983	0.00180818	0.0148471	1	0
ENSMUSG00000021636	Marveld2	protein_coding	0.81516	3.30175	4.07648	0.00181901	0.0148972	1	0
ENSMUSG00000055485	Soga1	protein_coding	0.397373	7.81284	8.17744	0.00182179	0.0149103	1	0
ENSMUSG00000039294	Cybc1	protein_coding	0.432328	5.3717	5.77192	0.00189306	0.0153825	1	0
ENSMUSG00000062691	Cebpzos	protein_coding	1.22139	1.98497	3.14134	0.00189413	0.0153825	1	0
ENSMUSG00000059479	B3gnt8	protein_coding	0.996628	2.30726	3.24961	0.00192113	0.0155517	1	0
ENSMUSG00000006800	Sulf2	protein_coding	1.38433	1.32376	2.61515	0.00193258	0.0156343	1	0
ENSMUSG00000039109	F13a1	protein_coding	0.809576	4.1924	4.96488	0.00194793	0.0157081	1	0
ENSMUSG00000060073	Psma3	protein_coding	0.367988	6.18309	6.51978	0.00197454	0.0158617	1	0
ENSMUSG00000069601	Ank3	protein_coding	1.69974	1.41901	3.01947	0.00198745	0.0159553	1	0
ENSMUSG00000090942	F830016B08Rik	protein_coding	0.9563	3.4138	4.32447	0.00203635	0.0163167	1	0
ENSMUSG00000020077	Srgn	protein_coding	0.312775	7.71722	7.99992	0.00210555	0.0167752	1	0
ENSMUSG00000051989	Smim11	protein_coding	0.646315	4.37737	4.98885	0.00212565	0.0168926	1	0
ENSMUSG00000031816	Mthfsd	protein_coding	0.455171	5.20033	5.62316	0.00216286	0.0171128	1	0
ENSMUSG00000004044	Cavin1	protein_coding	0.333128	7.14605	7.44743	0.00221267	0.0174303	1	0
ENSMUSG00000040164	Kcns1	protein_coding	1.09018	1.66136	2.6813	0.0022405	0.0175399	1	0
ENSMUSG00000022751	Nit2	protein_coding	0.869628	2.83532	3.65921	0.00233922	0.0181997	1	0
ENSMUSG00000046387	Pcdhb17	protein_coding	1.36939	1.20262	2.47507	0.00235383	0.0182908	1	0
ENSMUSG00000056220	Pla2g4a	protein_coding	0.444418	6.26109	6.67486	0.0024192	0.018695	1	0
ENSMUSG00000058656	Samd12	protein_coding	0.463411	5.82995	6.26182	0.00248048	0.0190518	1	0
ENSMUSG00000073599	Ecscr	protein_coding	0.998306	2.41887	3.36285	0.00250548	0.0192204	1	0
ENSMUSG00000074733	Zfp950	protein_coding	0.436246	5.99966	6.40419	0.0025559	0.019524	1	0
ENSMUSG00000014232	Cluap1	protein_coding	0.404909	5.44444	5.81768	0.00265921	0.0201544	1	0
ENSMUSG00000036948	Trappc14	protein_coding	0.4259	5.20057	5.59488	0.00277299	0.0208537	1	0
ENSMUSG00000033386	Frrs1	protein_coding	0.34735	6.64765	6.9642	0.00277633	0.0208664	1	0
ENSMUSG00000028609	Magoh	protein_coding	0.48298	5.05266	5.50376	0.0028068	0.0210702	1	0
ENSMUSG00000118671	Eppk1	protein_coding	1.13383	2.6955	3.78074	0.00287687	0.0214396	1	0
ENSMUSG00000056071	S100a9	protein_coding	2.41065	2.46615	4.82104	0.00288515	0.0214639	1	0
ENSMUSG00000001665	Gstt3	protein_coding	0.666136	3.49125	4.11954	0.0029144	0.0215823	1	0
ENSMUSG00000033191	Tie1	protein_coding	0.299755	7.40674	7.675	0.00295293	0.0217908	1	0
ENSMUSG00000040459	Arglu1	protein_coding	0.26808	8.55077	8.78856	0.00301393	0.022176	1	0
ENSMUSG00000031818	Cox4i1	protein_coding	0.383576	5.99525	6.34758	0.00313029	0.0228191	1	0
ENSMUSG00000047227	Gm527	protein_coding	1.08108	1.77385	2.78687	0.00318431	0.0230927	1	0
ENSMUSG00000029851	Tcaf2	protein_coding	1.37675	1.6186	2.91822	0.00321124	0.0232212	1	0
ENSMUSG00000078921	Tgtp2	protein_coding	0.546138	7.31544	7.8291	0.00322119	0.0232531	1	0
ENSMUSG00000072772	Grcc10	protein_coding	0.435521	5.15103	5.55513	0.00331342	0.0237421	1	0
ENSMUSG00000023868	Pde10a	protein_coding	1.05103	2.93797	3.94293	0.00338219	0.0241662	1	0
ENSMUSG00000017713	Tha1	protein_coding	0.60723	3.59446	4.16499	0.00338954	0.0241912	1	0
ENSMUSG00000004032	Gstm5	protein_coding	0.785626	3.67352	4.41853	0.00340164	0.0242228	1	0
ENSMUSG00000022584	Ly6c2	protein_coding	1.1131	1.984	3.03155	0.00341336	0.0242925	1	0
ENSMUSG00000027562	Car2	protein_coding	0.304675	9.29957	9.57374	0.00342669	0.0243736	1	0
ENSMUSG00000003273	Car11	protein_coding	1.4428	1.15189	2.4986	0.00346481	0.0245616	1	0
ENSMUSG00000040370	Etfrf1	protein_coding	0.825327	3.22876	4.01118	0.003479	0.0246344	1	0
ENSMUSG00000048763	Hoxb3	protein_coding	0.581786	4.25765	4.80519	0.00357322	0.025084	1	0
ENSMUSG00000042510	AA986860	protein_coding	1.88052	1.62917	3.42024	0.00361343	0.0252739	1	0
ENSMUSG00000027555	Car13	protein_coding	0.741628	3.08292	3.78278	0.00365917	0.0255514	1	0
ENSMUSG00000050071	Bex1	protein_coding	0.476697	4.82296	5.26786	0.00368387	0.0256669	1	0
ENSMUSG00000032551	1110059G10Rik	protein_coding	0.68958	3.15554	3.80408	0.00371719	0.0258277	1	0
ENSMUSG00000056267	Cep70	protein_coding	0.452693	5.24099	5.6616	0.00372984	0.0258871	1	0
ENSMUSG00000099041	Gm28035	protein_coding	1.42954	2.1064	3.47586	0.00388248	0.0267257	1	0
ENSMUSG00000041571	Selenow	protein_coding	0.360638	5.91973	6.2494	0.00390649	0.026847	1	0
ENSMUSG00000026604	Ptpn14	protein_coding	0.364392	5.78523	6.1182	0.00401814	0.0274645	1	0
ENSMUSG00000045691	Thtpa	protein_coding	0.511973	4.5494	5.0277	0.0041959	0.0284957	1	0
ENSMUSG00000066760	Psg16	protein_coding	1.25562	1.55326	2.72978	0.00427916	0.0289038	1	0
ENSMUSG00000051314	Ffar2	protein_coding	1.31048	2.31621	3.56943	0.00430124	0.0289983	1	0
ENSMUSG00000018845	Unc45b	protein_coding	0.741089	3.35284	4.05337	0.00430235	0.0289983	1	0
ENSMUSG00000026281	Dtymk	protein_coding	0.413849	5.47731	5.86033	0.00440558	0.0295519	1	0
ENSMUSG00000020267	Hint1	protein_coding	0.418779	5.59035	5.97792	0.00446692	0.0298582	1	0
ENSMUSG00000046546	Fam43a	protein_coding	0.658643	4.60107	5.22354	0.00455593	0.0303825	1	0
ENSMUSG00000025925	Terf1	protein_coding	0.463673	5.12576	5.55722	0.00465363	0.0309032	1	0
ENSMUSG00000029381	Shroom3	protein_coding	0.748014	3.68245	4.39143	0.00474857	0.0313333	1	0
ENSMUSG00000096856	Gm10778	protein_coding	0.912731	3.0364	3.90662	0.00476758	0.0314117	1	0
ENSMUSG00000052428	Tmco1	protein_coding	0.361693	6.26112	6.59249	0.00477161	0.0314218	1	0
ENSMUSG00000016206	H2-M3	protein_coding	0.770854	3.61354	4.34285	0.00484618	0.0318796	1	0
ENSMUSG00000032679	Cd59a	protein_coding	0.802976	3.07191	3.83085	0.00488282	0.0320077	1	0
ENSMUSG00000028005	Gucy1b1	protein_coding	0.868987	2.31017	3.12735	0.00503006	0.0328151	1	0
ENSMUSG00000068606	Gm4841	protein_coding	0.689968	3.2687	3.91696	0.0051071	0.0331803	1	0
ENSMUSG00000032128	Robo3	protein_coding	1.25756	3.36959	4.58238	0.00526181	0.0339406	1	0
ENSMUSG00000026131	Dst	protein_coding	0.339564	9.26976	9.5772	0.00537676	0.0345582	1	0
ENSMUSG00000018672	Copz2	protein_coding	1.02655	2.08066	3.04866	0.0054965	0.0351843	1	0
ENSMUSG00000021090	Lrrc9	protein_coding	1.00854	2.38553	3.33822	0.00550562	0.0352103	1	0
ENSMUSG00000058385	H2bc8	protein_coding	0.352835	6.66559	6.98838	0.00550616	0.0352103	1	0
ENSMUSG00000058331	Zfp85	protein_coding	0.85712	3.16735	3.9799	0.00552664	0.0353055	1	0
ENSMUSG00000029253	Cenpc1	protein_coding	0.398002	5.87861	6.24627	0.00560497	0.0356253	1	0
ENSMUSG00000005514	Por	protein_coding	0.27663	7.59938	7.84505	0.0056489	0.0358323	1	0
ENSMUSG00000074282	Zfp94	protein_coding	0.626125	3.4922	4.08132	0.00590533	0.0371267	1	0
ENSMUSG00000065999	Zfp985	protein_coding	0.903475	2.31492	3.1656	0.00598945	0.0375391	1	0
ENSMUSG00000074151	Nlrc5	protein_coding	0.313384	7.31381	7.59577	0.00605324	0.037826	1	0
ENSMUSG00000046916	Myct1	protein_coding	0.32201	6.70572	6.99595	0.00608148	0.0379648	1	0
ENSMUSG00000067916	Zfp991	protein_coding	0.425116	6.14337	6.53607	0.0062376	0.0387094	1	0
ENSMUSG00000033880	Lgals3bp	protein_coding	0.294223	7.61802	7.88232	0.00627932	0.0388726	1	0
ENSMUSG00000107705	Gm45062	protein_coding	2.8416	0.740319	3.42976	0.00644239	0.039629	1	0
ENSMUSG00000052031	Tagap1	protein_coding	0.453591	5.20376	5.62439	0.00646168	0.0397283	1	0
ENSMUSG00000094777	H2ac24	protein_coding	0.448176	7.62782	8.0467	0.00647021	0.0397613	1	0
ENSMUSG00000069300	H2bc11	protein_coding	0.396992	5.665	6.03143	0.00649464	0.039892	1	0
ENSMUSG00000049760	Micos13	protein_coding	0.70144	3.12326	3.78308	0.00674904	0.0408986	1	0
ENSMUSG00000027667	Zfp639	protein_coding	0.54525	4.24176	4.75183	0.00679275	0.0411219	1	0
ENSMUSG00000074384	AI429214	protein_coding	0.917017	2.55918	3.42315	0.00682283	0.0412644	1	0
ENSMUSG00000039199	Zdhhc1	protein_coding	0.47115	4.83582	5.27358	0.006944	0.0418766	1	0
ENSMUSG00000026950	Neb	protein_coding	0.778026	3.5213	4.25738	0.00709951	0.0426715	1	0
ENSMUSG00000060206	Zfp462	protein_coding	0.562159	4.73745	5.26518	0.00722649	0.0432902	1	0
ENSMUSG00000038215	Cep44	protein_coding	0.500809	4.30629	4.77317	0.00723288	0.0433038	1	0
ENSMUSG00000005882	Uqcc1	protein_coding	0.492187	4.77566	5.23431	0.00723563	0.0433038	1	0
ENSMUSG00000061232	H2-K1	protein_coding	0.266108	10.0329	10.268	0.00744321	0.0443776	1	0
ENSMUSG00000064288	H4c12	protein_coding	0.521284	5.70177	6.19238	0.00764065	0.0452322	1	0
ENSMUSG00000026458	Ppfia4	protein_coding	0.986532	2.19423	3.12535	0.00773702	0.0456542	1	0
ENSMUSG00000002280	Ciao3	protein_coding	0.532872	3.96741	4.46493	0.00793086	0.0465366	1	0
ENSMUSG00000026814	Eng	protein_coding	0.269865	7.8694	8.10842	0.00802672	0.0469243	1	0
ENSMUSG00000060032	H2aj	protein_coding	0.435096	5.21517	5.61879	0.00807034	0.0471356	1	0
ENSMUSG00000047250	Ptgs1	protein_coding	0.322529	6.40029	6.6914	0.00817501	0.0476806	1	0
ENSMUSG00000105827	H2bc18	protein_coding	0.472001	5.57708	6.01717	0.00825257	0.0480253	1	0
ENSMUSG00000061751	Kalrn	protein_coding	0.591295	4.83754	5.39646	0.00826296	0.048038	1	0
ENSMUSG00000037071	Scd1	protein_coding	1.00368	1.98077	2.92514	0.00851669	0.0489487	1	0
ENSMUSG00000028175	Depdc1a	protein_coding	0.622142	3.54225	4.12578	0.00858281	0.0492164	1	0
ENSMUSG00000051550	Zfp579	protein_coding	0.45514	4.50701	4.92954	0.00865348	0.0494744	1	0
ENSMUSG00000116048	Septin2	protein_coding	0.352741	6.2724	6.59348	0.0087132	0.0496929	1	0
ENSMUSG00000030156	Cd69	protein_coding	-1.61255	3.49672	1.89391	6.43413e-05	0.00092575	0	1
ENSMUSG00000019982	Myb	protein_coding	-0.319604	10.1684	9.81919	0.00223193	0.017507	0	1
ENSMUSG00000016494	Cd34	protein_coding	-2.08594	8.38979	6.27682	7.12269e-60	2.24436e-56	0	1
ENSMUSG00000049871	Nlrc3	protein_coding	-3.60841	4.5295	0.996605	2.82534e-34	2.54362e-31	0	1
ENSMUSG00000023927	Satb1	protein_coding	-3.24416	6.18165	2.93163	4.42277e-33	3.48403e-30	0	1
ENSMUSG00000042817	Flt3	protein_coding	-5.03111	8.24309	3.20466	4.92756e-33	3.65335e-30	0	1
ENSMUSG00000039158	Akna	protein_coding	-1.58773	6.67581	5.06223	5.64e-31	3.7414e-28	0	1
ENSMUSG00000048865	Arhgap30	protein_coding	-1.59316	7.9792	6.35625	1.28549e-30	8.10117e-28	0	1
ENSMUSG00000039153	Runx2	protein_coding	-1.17412	7.7092	6.50525	6.52451e-28	3.2894e-25	0	1
ENSMUSG00000034833	Tespa1	protein_coding	-3.95033	3.93983	0.156405	1.50851e-25	6.04089e-23	0	1
ENSMUSG00000026728	Vim	protein_coding	-1.2091	8.42004	7.18096	1.53371e-25	6.04089e-23	0	1
ENSMUSG00000051495	Irf2bp2	protein_coding	-1.05652	8.23058	7.14429	5.36203e-24	1.7785e-21	0	1
ENSMUSG00000041836	Ptpre	protein_coding	-0.911289	8.42378	7.48291	1.42659e-22	4.28114e-20	0	1
ENSMUSG00000076431	Sox4	protein_coding	-1.28143	8.59829	7.28847	1.51686e-22	4.3451e-20	0	1
ENSMUSG00000038608	Dock10	protein_coding	-1.20247	7.94509	6.71341	1.58733e-22	4.44592e-20	0	1
ENSMUSG00000025085	Ablim1	protein_coding	-2.24122	6.5563	4.29281	7.85972e-22	1.98128e-19	0	1
ENSMUSG00000052713	Zfp608	protein_coding	-0.99825	9.07022	8.04147	1.48989e-21	3.61127e-19	0	1
ENSMUSG00000017950	Hnf4a	protein_coding	-4.26696	5.71388	1.48825	9.07202e-21	2.11748e-18	0	1
ENSMUSG00000024044	Epb41l3	protein_coding	-2.57262	5.1893	2.61586	1.48545e-20	3.28467e-18	0	1
ENSMUSG00000051506	Wdfy4	protein_coding	-0.854823	8.99498	8.10985	1.75341e-20	3.81034e-18	0	1
ENSMUSG00000033826	Dnah8	protein_coding	-0.988054	7.71778	6.70044	1.8258e-20	3.83965e-18	0	1
ENSMUSG00000022817	Itgb5	protein_coding	-3.90298	4.60234	0.788856	2.27272e-19	4.40698e-17	0	1
ENSMUSG00000007480	Mc5r	protein_coding	-1.65572	5.97286	4.29655	3.04908e-19	5.82282e-17	0	1
ENSMUSG00000040254	Sema3d	protein_coding	-9.89206	3.3552	-2.61261	4.20311e-19	7.79058e-17	0	1
ENSMUSG00000037362	Ccn3	protein_coding	-10.1736	3.63496	-2.61261	2.2175e-17	3.67755e-15	0	1
ENSMUSG00000072676	Tmem254	protein_coding	-1.51145	5.57233	4.03933	3.28296e-17	5.37382e-15	0	1
ENSMUSG00000028664	Ephb2	protein_coding	-4.8034	3.04827	-1.19525	5.22025e-17	8.32861e-15	0	1
ENSMUSG00000096883	Shisa8	protein_coding	-2.59004	4.94982	2.36381	5.29137e-17	8.33656e-15	0	1
ENSMUSG00000050600	Zfp831	protein_coding	-1.04059	6.95715	5.8875	1.0312e-16	1.56594e-14	0	1
ENSMUSG00000056758	Hmga2	protein_coding	-2.11678	4.46959	2.35558	1.60803e-16	2.41282e-14	0	1
ENSMUSG00000029275	Gfi1	protein_coding	-2.8931	4.3135	1.46084	2.01027e-16	2.94622e-14	0	1
ENSMUSG00000029338	Antxr2	protein_coding	-1.2105	5.78997	4.55467	3.1493e-16	4.45998e-14	0	1
ENSMUSG00000015937	Macroh2a1	protein_coding	-0.987882	9.6052	8.58889	7.2323e-16	9.39751e-14	0	1
ENSMUSG00000021725	Parp8	protein_coding	-1.10387	6.28997	5.15841	1.03768e-15	1.3211e-13	0	1
ENSMUSG00000021457	Syk	protein_coding	-0.811422	8.23342	7.39258	6.58361e-15	7.68332e-13	0	1
ENSMUSG00000063646	Jakmip1	protein_coding	-2.25805	5.38945	3.12217	1.51872e-14	1.66451e-12	0	1
ENSMUSG00000040747	Cd53	protein_coding	-2.38345	4.06292	1.70463	1.75729e-14	1.90939e-12	0	1
ENSMUSG00000005087	Cd44	protein_coding	-0.792605	7.71468	6.89284	1.89023e-14	1.99641e-12	0	1
ENSMUSG00000044456	Rin3	protein_coding	-0.825098	7.66616	6.8116	1.90074e-14	1.99641e-12	0	1
ENSMUSG00000038178	Slc43a2	protein_coding	-1.19583	5.91862	4.6974	2.09197e-14	2.17911e-12	0	1
ENSMUSG00000045349	Sh2d5	protein_coding	-2.29515	5.42767	3.12499	5.98624e-14	5.93543e-12	0	1
ENSMUSG00000069892	9930111J21Rik2	protein_coding	-1.11524	6.46174	5.31952	6.67549e-14	6.47214e-12	0	1
ENSMUSG00000050315	Synpo2	protein_coding	-1.72782	5.1348	3.39064	9.08378e-14	8.5597e-12	0	1
ENSMUSG00000030798	Cd37	protein_coding	-1.13044	5.93609	4.77894	9.10029e-14	8.5597e-12	0	1
ENSMUSG00000032589	Bsn	protein_coding	-1.76193	5.34733	3.57016	9.47216e-14	8.77846e-12	0	1
ENSMUSG00000050138	Kcnk12	protein_coding	-2.79439	3.4855	0.775685	2.69664e-13	2.34403e-11	0	1
ENSMUSG00000037926	Ssh2	protein_coding	-0.828532	7.52767	6.6688	2.81215e-13	2.42769e-11	0	1
ENSMUSG00000004568	Arhgef18	protein_coding	-0.688986	8.57569	7.8568	4.08011e-13	3.42838e-11	0	1
ENSMUSG00000030094	Xpc	protein_coding	-0.80617	7.57263	6.73649	4.55144e-13	3.7991e-11	0	1
ENSMUSG00000039145	Camk1d	protein_coding	-2.37533	5.31509	2.93031	4.8316e-13	3.95448e-11	0	1
ENSMUSG00000049804	Armcx4	protein_coding	-1.80949	4.95536	3.13202	4.83172e-13	3.95448e-11	0	1
ENSMUSG00000028337	Coro2a	protein_coding	-0.930393	8.59242	7.63171	5.29248e-13	4.30364e-11	0	1
ENSMUSG00000021728	Emb	protein_coding	-1.11641	6.8968	5.75331	8.48378e-13	6.76769e-11	0	1
ENSMUSG00000020592	Sdc1	protein_coding	-2.43177	4.17367	1.76826	1.33199e-12	1.02369e-10	0	1
ENSMUSG00000052085	Dock8	protein_coding	-0.706756	8.36152	7.625	1.86716e-12	1.42628e-10	0	1
ENSMUSG00000036381	P2ry14	protein_coding	-2.69227	4.16769	1.51114	1.94278e-12	1.47511e-10	0	1
ENSMUSG00000025997	Ikzf2	protein_coding	-1.05971	7.06046	5.9727	2.65077e-12	1.97694e-10	0	1
ENSMUSG00000026074	Map4k4	protein_coding	-0.719204	8.13858	7.38969	2.7244e-12	2.0199e-10	0	1
ENSMUSG00000035000	Dpp4	protein_coding	-1.07666	5.95348	4.84996	2.87343e-12	2.09345e-10	0	1
ENSMUSG00000038677	Scube3	protein_coding	-2.10888	4.86997	2.75637	3.0474e-12	2.19482e-10	0	1
ENSMUSG00000023274	Cd4	protein_coding	-3.66868	2.72379	-0.618545	4.1026e-12	2.92142e-10	0	1
ENSMUSG00000070691	Runx3	protein_coding	-1.15677	6.59301	5.40827	4.94584e-12	3.46867e-10	0	1
ENSMUSG00000035778	Ggta1	protein_coding	-1.42139	5.35021	3.9089	7.05263e-12	4.83105e-10	0	1
ENSMUSG00000049744	Arhgap15	protein_coding	-0.870672	6.3191	5.42059	1.14115e-11	7.61008e-10	0	1
ENSMUSG00000047361	Gm973	protein_coding	-1.49314	4.95461	3.44492	1.38037e-11	9.10901e-10	0	1
ENSMUSG00000042524	Sun2	protein_coding	-0.618315	8.2098	7.56144	1.43314e-11	9.40796e-10	0	1
ENSMUSG00000079173	Zan	protein_coding	-2.41866	4.06562	1.67765	1.486e-11	9.70445e-10	0	1
ENSMUSG00000020642	Rnf144a	protein_coding	-0.759273	6.94545	6.15739	1.75737e-11	1.1359e-09	0	1
ENSMUSG00000050379	Septin6	protein_coding	-0.664582	8.04661	7.35261	3.14803e-11	1.97402e-09	0	1
ENSMUSG00000018654	Ikzf1	protein_coding	-0.700619	8.11184	7.38103	3.69073e-11	2.29152e-09	0	1
ENSMUSG00000040209	Zfp704	protein_coding	-0.866715	7.84834	6.95053	4.19577e-11	2.57968e-09	0	1
ENSMUSG00000032554	Trf	protein_coding	-1.50449	5.39256	3.86976	4.88619e-11	2.97514e-09	0	1
ENSMUSG00000025017	Pik3ap1	protein_coding	-1.22736	6.05865	4.80599	5.35834e-11	3.24695e-09	0	1
ENSMUSG00000042759	Apobr	protein_coding	-1.0904	5.71535	4.59762	8.76545e-11	5.18684e-09	0	1
ENSMUSG00000003949	Hlf	protein_coding	-0.802993	9.74675	8.91369	1.31196e-10	7.38211e-09	0	1
ENSMUSG00000090124	Ugt1a7c	protein_coding	-1.71923	4.33815	2.61348	1.84514e-10	9.8543e-09	0	1
ENSMUSG00000027009	Itga4	protein_coding	-0.605889	9.07434	8.43867	1.92386e-10	1.01884e-08	0	1
ENSMUSG00000042644	Itpr3	protein_coding	-0.849038	6.87187	5.99298	2.10031e-10	1.10763e-08	0	1
ENSMUSG00000043557	Mdga1	protein_coding	-1.69149	7.10884	5.39256	3.55243e-10	1.82709e-08	0	1
ENSMUSG00000028649	Macf1	protein_coding	-0.718707	10.4266	9.67693	7.78642e-10	3.81868e-08	0	1
ENSMUSG00000038763	Alpk3	protein_coding	-1.16941	5.03719	3.84516	9.32276e-10	4.49973e-08	0	1
ENSMUSG00000020275	Rel	protein_coding	-1.18631	5.67582	4.46494	9.35361e-10	4.49973e-08	0	1
ENSMUSG00000049709	Nlrp10	protein_coding	-2.29259	3.71614	1.45594	9.61609e-10	4.60841e-08	0	1
ENSMUSG00000042129	Rassf4	protein_coding	-1.24784	5.82276	4.54977	9.72585e-10	4.64336e-08	0	1
ENSMUSG00000056234	Ncoa4	protein_coding	-0.56398	8.19687	7.60293	1.00853e-09	4.78931e-08	0	1
ENSMUSG00000030336	Cd27	protein_coding	-0.918572	6.71079	5.76486	1.01076e-09	4.78931e-08	0	1
ENSMUSG00000030451	Herc2	protein_coding	-0.600286	8.27239	7.64212	1.01811e-09	4.80611e-08	0	1
ENSMUSG00000028163	Nfkb1	protein_coding	-0.569782	8.06379	7.46351	1.24011e-09	5.78902e-08	0	1
ENSMUSG00000027508	Pag1	protein_coding	-0.644878	7.03715	6.36317	1.3241e-09	6.15829e-08	0	1
ENSMUSG00000039852	Rere	protein_coding	-0.595307	8.61815	7.99205	1.44928e-09	6.69109e-08	0	1
ENSMUSG00000039997	Ifi203	protein_coding	-0.542496	8.45946	7.88693	2.09288e-09	9.52299e-08	0	1
ENSMUSG00000003206	Ebi3	protein_coding	-1.35793	4.94266	3.56477	2.16315e-09	9.77218e-08	0	1
ENSMUSG00000031093	Dock11	protein_coding	-0.577211	8.17049	7.56318	2.48619e-09	1.11516e-07	0	1
ENSMUSG00000004709	Cd244a	protein_coding	-2.91209	3.61229	0.786744	2.60036e-09	1.16223e-07	0	1
ENSMUSG00000043004	Gng2	protein_coding	-0.901877	6.29774	5.36846	2.62754e-09	1.16646e-07	0	1
ENSMUSG00000048756	Foxo3	protein_coding	-0.595028	8.74648	8.1209	2.62833e-09	1.16646e-07	0	1
ENSMUSG00000039115	Itga9	protein_coding	-1.59672	4.47641	2.86838	2.69447e-09	1.18745e-07	0	1
ENSMUSG00000026072	Il1r1	protein_coding	-1.65915	5.14136	3.46723	3.09781e-09	1.35103e-07	0	1
ENSMUSG00000025203	Scd2	protein_coding	-0.86755	8.6712	7.77567	3.17013e-09	1.37781e-07	0	1
ENSMUSG00000024617	Camk2a	protein_coding	-0.886327	6.16395	5.25099	3.51671e-09	1.50253e-07	0	1
ENSMUSG00000029647	Pan3	protein_coding	-0.569418	8.54839	7.94926	3.95892e-09	1.68007e-07	0	1
ENSMUSG00000098557	Kctd12	protein_coding	-0.715984	7.17725	6.43138	4.84714e-09	2.01769e-07	0	1
ENSMUSG00000020100	Slc29a3	protein_coding	-0.957158	5.80581	4.82179	4.85052e-09	2.01769e-07	0	1
ENSMUSG00000033207	Mamdc2	protein_coding	-1.11939	5.71861	4.57255	5.01513e-09	2.06571e-07	0	1
ENSMUSG00000014547	Wdfy2	protein_coding	-0.93292	5.96882	5.00874	5.50348e-09	2.25948e-07	0	1
ENSMUSG00000064065	Ipcef1	protein_coding	-1.59415	4.37771	2.77657	5.99598e-09	2.42222e-07	0	1
ENSMUSG00000058099	Nfam1	protein_coding	-0.749687	5.94775	5.17054	1.10529e-08	4.38086e-07	0	1
ENSMUSG00000049550	Clip1	protein_coding	-0.55163	7.82352	7.24192	1.12279e-08	4.43627e-07	0	1
ENSMUSG00000048279	Sacs	protein_coding	-0.562351	7.25911	6.66733	1.15179e-08	4.5366e-07	0	1
ENSMUSG00000029860	Zyx	protein_coding	-0.59568	8.3408	7.71484	1.22158e-08	4.79652e-07	0	1
ENSMUSG00000021360	Gcnt2	protein_coding	-0.647932	8.88768	8.21004	1.24872e-08	4.88786e-07	0	1
ENSMUSG00000021311	Mtr	protein_coding	-0.541862	7.52792	6.95641	1.33053e-08	5.17593e-07	0	1
ENSMUSG00000031740	Mmp2	protein_coding	-2.96058	4.40453	1.48249	1.5337e-08	5.87562e-07	0	1
ENSMUSG00000021998	Lcp1	protein_coding	-0.744437	9.14756	8.37285	2.0486e-08	7.66187e-07	0	1
ENSMUSG00000028677	Rnf220	protein_coding	-0.698053	7.26404	6.53601	2.08415e-08	7.77176e-07	0	1
ENSMUSG00000074746	Pdzd8	protein_coding	-0.550666	7.58483	7.0043	2.17635e-08	8.09164e-07	0	1
ENSMUSG00000024381	Bin1	protein_coding	-1.73419	3.75132	2.02424	2.22719e-08	8.2321e-07	0	1
ENSMUSG00000040723	Rcsd1	protein_coding	-0.671751	7.15516	6.45365	2.32538e-08	8.52008e-07	0	1
ENSMUSG00000042323	Pbrm1	protein_coding	-0.485102	8.37352	7.85828	2.34735e-08	8.57564e-07	0	1
ENSMUSG00000030067	Foxp1	protein_coding	-0.617678	8.267	7.6182	2.35559e-08	8.58089e-07	0	1
ENSMUSG00000040710	St8sia4	protein_coding	-0.993646	6.76581	5.74222	2.3939e-08	8.69532e-07	0	1
ENSMUSG00000028581	Laptm5	protein_coding	-0.503774	8.92211	8.38859	2.84814e-08	1.02273e-06	0	1
ENSMUSG00000031480	Thsd1	protein_coding	-1.13506	5.53118	4.3691	2.9492e-08	1.05601e-06	0	1
ENSMUSG00000063450	Syne2	protein_coding	-0.762444	8.20301	7.40884	3.60634e-08	1.2804e-06	0	1
ENSMUSG00000004609	Cd33	protein_coding	-3.01476	2.98585	0.129186	3.69865e-08	1.30949e-06	0	1
ENSMUSG00000037447	Arid5a	protein_coding	-1.15245	5.47869	4.30399	3.84651e-08	1.35423e-06	0	1
ENSMUSG00000027219	Slc28a2	protein_coding	-1.19921	5.48876	4.26653	4.09514e-08	1.43775e-06	0	1
ENSMUSG00000004356	Utp20	protein_coding	-0.676543	7.45334	6.7481	4.6302e-08	1.60769e-06	0	1
ENSMUSG00000034593	Myo5a	protein_coding	-0.538452	7.68233	7.11433	4.74897e-08	1.63989e-06	0	1
ENSMUSG00000021589	Rhobtb3	protein_coding	-0.665253	6.49673	5.80231	5.09908e-08	1.7417e-06	0	1
ENSMUSG00000033721	Vav3	protein_coding	-0.772524	6.57049	5.76888	5.61164e-08	1.89115e-06	0	1
ENSMUSG00000037849	Ifi206	protein_coding	-3.10959	2.74656	-0.150337	5.69989e-08	1.91577e-06	0	1
ENSMUSG00000024030	Abcg1	protein_coding	-0.73051	7.43668	6.67779	5.86521e-08	1.96088e-06	0	1
ENSMUSG00000023026	Dip2b	protein_coding	-0.721013	6.90538	6.15495	6.11745e-08	2.02906e-06	0	1
ENSMUSG00000024034	Tmprss3	protein_coding	-3.14101	2.23975	-0.607093	6.18251e-08	2.04526e-06	0	1
ENSMUSG00000040111	Gramd1b	protein_coding	-0.914531	6.68575	5.74317	6.23341e-08	2.0567e-06	0	1
ENSMUSG00000018341	Il12rb2	protein_coding	-1.76065	4.20972	2.4447	6.44111e-08	2.11968e-06	0	1
ENSMUSG00000041642	Kif21b	protein_coding	-0.629905	7.16402	6.50336	6.94206e-08	2.27859e-06	0	1
ENSMUSG00000042331	Specc1	protein_coding	-1.09023	5.64112	4.52371	7.16059e-08	2.3315e-06	0	1
ENSMUSG00000046230	Vps13a	protein_coding	-0.563944	8.0647	7.47154	7.21732e-08	2.33848e-06	0	1
ENSMUSG00000070780	Rbm47	protein_coding	-2.02742	3.55881	1.56028	7.82912e-08	2.51263e-06	0	1
ENSMUSG00000026749	Nek6	protein_coding	-1.45809	4.87562	3.39971	7.83452e-08	2.51263e-06	0	1
ENSMUSG00000026068	Il18rap	protein_coding	-0.904292	5.50193	4.57214	8.17964e-08	2.61666e-06	0	1
ENSMUSG00000050473	Slc35d3	protein_coding	-2.25284	3.54488	1.33277	8.24928e-08	2.63225e-06	0	1
ENSMUSG00000030729	Pgm2l1	protein_coding	-0.715818	6.65274	5.90806	8.90194e-08	2.81203e-06	0	1
ENSMUSG00000047146	Tet1	protein_coding	-0.603516	7.28582	6.6519	1.0176e-07	3.19052e-06	0	1
ENSMUSG00000042082	Arsb	protein_coding	-0.894113	5.6261	4.70537	1.02409e-07	3.2029e-06	0	1
ENSMUSG00000031503	Col4a2	protein_coding	-0.993568	7.62927	6.60834	1.05811e-07	3.30111e-06	0	1
ENSMUSG00000037306	Man1c1	protein_coding	-1.43324	4.64494	3.1958	1.23523e-07	3.79729e-06	0	1
ENSMUSG00000034353	Ramp1	protein_coding	-0.699351	6.20599	5.47907	1.38313e-07	4.22105e-06	0	1
ENSMUSG00000039741	Bahcc1	protein_coding	-0.471972	8.18466	7.68238	1.47239e-07	4.47179e-06	0	1
ENSMUSG00000003348	Mob3a	protein_coding	-0.685471	6.79284	6.07762	1.47995e-07	4.48396e-06	0	1
ENSMUSG00000074480	Mex3a	protein_coding	-0.673939	6.55822	5.85594	1.57886e-07	4.77217e-06	0	1
ENSMUSG00000027858	Tspan2	protein_coding	-1.6139	3.6435	2.035	1.69892e-07	5.11053e-06	0	1
ENSMUSG00000041538	H2-Ob	protein_coding	-1.76605	4.67273	2.90096	1.71317e-07	5.14115e-06	0	1
ENSMUSG00000021614	Vcan	protein_coding	-3.06504	2.13969	-0.617765	1.77315e-07	5.25854e-06	0	1
ENSMUSG00000030536	Iqgap1	protein_coding	-0.544507	9.31507	8.74059	1.7815e-07	5.25856e-06	0	1
ENSMUSG00000026288	Inpp5d	protein_coding	-0.486816	8.23314	7.71598	1.79689e-07	5.29158e-06	0	1
ENSMUSG00000075595	Zfp652	protein_coding	-0.569809	7.5644	6.96411	2.14206e-07	6.20656e-06	0	1
ENSMUSG00000052142	Rasal3	protein_coding	-0.585464	7.35766	6.74159	2.24456e-07	6.42963e-06	0	1
ENSMUSG00000030468	Siglecg	protein_coding	-2.2564	3.147	0.954777	2.36913e-07	6.72534e-06	0	1
ENSMUSG00000042506	Usp22	protein_coding	-0.497817	7.31215	6.78439	3.67369e-07	1.00007e-05	0	1
ENSMUSG00000001986	Gria3	protein_coding	-0.909788	5.55349	4.61638	3.80879e-07	1.03461e-05	0	1
ENSMUSG00000026627	Pacc1	protein_coding	-1.06369	5.02748	3.94129	4.03828e-07	1.09459e-05	0	1
ENSMUSG00000033016	Nfatc1	protein_coding	-0.622416	7.24408	6.59152	4.28319e-07	1.156e-05	0	1
ENSMUSG00000054150	Syne3	protein_coding	-0.484227	7.72878	7.2146	4.30169e-07	1.15795e-05	0	1
ENSMUSG00000022263	Trio	protein_coding	-0.672979	7.33884	6.63576	4.74014e-07	1.25514e-05	0	1
ENSMUSG00000024805	Pcgf5	protein_coding	-0.659585	7.01371	6.32447	4.76739e-07	1.2569e-05	0	1
ENSMUSG00000034171	Faah	protein_coding	-1.27389	4.77742	3.48499	4.87144e-07	1.27916e-05	0	1
ENSMUSG00000037905	Bri3bp	protein_coding	-0.624834	7.06398	6.4106	5.02894e-07	1.31504e-05	0	1
ENSMUSG00000039458	Mtmr12	protein_coding	-0.619663	6.61999	5.97081	5.31447e-07	1.38682e-05	0	1
ENSMUSG00000039637	Coro7	protein_coding	-0.64665	7.69868	7.02153	5.43815e-07	1.41034e-05	0	1
ENSMUSG00000024222	Fkbp5	protein_coding	-0.698877	7.16881	6.43962	5.5901e-07	1.44677e-05	0	1
ENSMUSG00000032481	Smarcc1	protein_coding	-0.492918	9.09255	8.57008	5.88331e-07	1.51953e-05	0	1
ENSMUSG00000026712	Mrc1	protein_coding	-1.62718	3.34449	1.73273	6.50279e-07	1.67268e-05	0	1
ENSMUSG00000025014	Dntt	protein_coding	-4.03623	3.5268	-0.281821	6.93657e-07	1.76623e-05	0	1
ENSMUSG00000022659	Gcsam	protein_coding	-4.4216	3.18524	-0.815634	7.00213e-07	1.77575e-05	0	1
ENSMUSG00000048578	Mlec	protein_coding	-0.489973	9.76663	9.24684	7.17669e-07	1.81637e-05	0	1
ENSMUSG00000024544	Ldlrad4	protein_coding	-1.66574	3.30475	1.65753	8.67927e-07	2.17482e-05	0	1
ENSMUSG00000005198	Polr2a	protein_coding	-0.442739	9.17547	8.7027	9.10538e-07	2.27256e-05	0	1
ENSMUSG00000022463	Srebf2	protein_coding	-0.538742	8.45459	7.886	9.82688e-07	2.43336e-05	0	1
ENSMUSG00000020027	Socs2	protein_coding	-1.65581	5.25404	3.57762	1.01143e-06	2.49963e-05	0	1
ENSMUSG00000021068	Nin	protein_coding	-0.474786	7.8443	7.339	1.09271e-06	2.68845e-05	0	1
ENSMUSG00000029629	Phf14	protein_coding	-0.555198	7.73252	7.14772	1.09919e-06	2.69538e-05	0	1
ENSMUSG00000028868	Wasf2	protein_coding	-0.421058	8.27515	7.82394	1.12118e-06	2.74396e-05	0	1
ENSMUSG00000018819	Lsp1	protein_coding	-0.570616	7.02617	6.42654	1.15914e-06	2.83136e-05	0	1
ENSMUSG00000031386	Hcfc1	protein_coding	-0.438188	8.7846	8.31601	1.16491e-06	2.83994e-05	0	1
ENSMUSG00000014444	Piezo1	protein_coding	-0.61598	6.95516	6.31041	1.25841e-06	3.0385e-05	0	1
ENSMUSG00000000594	Gm2a	protein_coding	-0.871016	6.68845	5.79017	1.30856e-06	3.14754e-05	0	1
ENSMUSG00000028931	Kcnab2	protein_coding	-0.633402	6.76282	6.10033	1.33613e-06	3.20773e-05	0	1
ENSMUSG00000041779	Tram2	protein_coding	-0.924997	5.39987	4.45093	1.3861e-06	3.32137e-05	0	1
ENSMUSG00000041926	Rnpep	protein_coding	-0.747355	5.75823	4.98196	1.44131e-06	3.4276e-05	0	1
ENSMUSG00000058056	Palld	protein_coding	-0.982026	5.02098	4.01528	1.44666e-06	3.43384e-05	0	1
ENSMUSG00000028385	Snx30	protein_coding	-0.716303	6.68751	5.94267	1.4674e-06	3.47652e-05	0	1
ENSMUSG00000028152	Tspan5	protein_coding	-1.04869	4.92487	3.85431	1.49482e-06	3.52823e-05	0	1
ENSMUSG00000023972	Ptk7	protein_coding	-0.867991	5.50587	4.61119	1.61874e-06	3.75738e-05	0	1
ENSMUSG00000038773	Kdm3b	protein_coding	-0.433155	8.49688	8.03352	1.66476e-06	3.81503e-05	0	1
ENSMUSG00000015950	Ncf1	protein_coding	-1.31962	4.82769	3.48781	1.79262e-06	4.09315e-05	0	1
ENSMUSG00000021880	Rnase6	protein_coding	-1.21224	4.6896	3.45714	1.84357e-06	4.17919e-05	0	1
ENSMUSG00000027130	Slc12a6	protein_coding	-0.461283	7.91091	7.41937	1.87995e-06	4.25403e-05	0	1
ENSMUSG00000022533	Atp13a3	protein_coding	-0.64821	6.58781	5.91146	1.94945e-06	4.38766e-05	0	1
ENSMUSG00000031502	Col4a1	protein_coding	-0.798654	7.46648	6.6403	1.98171e-06	4.44439e-05	0	1
ENSMUSG00000020396	Nefh	protein_coding	-0.76826	6.42745	5.62903	2.11112e-06	4.70948e-05	0	1
ENSMUSG00000044734	Serpinb1a	protein_coding	-0.864651	5.669	4.77895	2.17265e-06	4.83817e-05	0	1
ENSMUSG00000005873	Reep5	protein_coding	-0.740568	5.484	4.71547	2.20165e-06	4.88561e-05	0	1
ENSMUSG00000069830	Nlrp1a	protein_coding	-1.80366	3.26124	1.48212	2.27461e-06	5.00336e-05	0	1
ENSMUSG00000036006	Ripor2	protein_coding	-0.428303	8.24362	7.7849	2.31939e-06	5.09296e-05	0	1
ENSMUSG00000024109	Nrxn1	protein_coding	-0.708885	6.60907	5.87233	2.39728e-06	5.22756e-05	0	1
ENSMUSG00000070738	Dgkd	protein_coding	-0.539957	6.74179	6.1726	2.43446e-06	5.29948e-05	0	1
ENSMUSG00000061414	Cracr2a	protein_coding	-0.74298	5.43014	4.66024	2.45628e-06	5.33774e-05	0	1
ENSMUSG00000005043	Sgsh	protein_coding	-0.921954	5.47032	4.52129	2.56914e-06	5.55428e-05	0	1
ENSMUSG00000018474	Chd3	protein_coding	-0.735587	8.43425	7.66977	2.72808e-06	5.88588e-05	0	1
ENSMUSG00000026121	Sema4c	protein_coding	-1.45698	3.50444	2.05267	2.81726e-06	6.04918e-05	0	1
ENSMUSG00000041890	Git2	protein_coding	-0.423136	8.4487	7.99573	2.82323e-06	6.05171e-05	0	1
ENSMUSG00000027339	Rassf2	protein_coding	-0.515694	7.67648	7.13084	2.86998e-06	6.14146e-05	0	1
ENSMUSG00000052609	Plekhg3	protein_coding	-0.967258	5.10463	4.11404	2.97668e-06	6.3375e-05	0	1
ENSMUSG00000024590	Lmnb1	protein_coding	-0.510978	8.84839	8.30789	3.07542e-06	6.52176e-05	0	1
ENSMUSG00000034724	Cnot6l	protein_coding	-0.464084	7.95626	7.46236	3.30751e-06	6.97122e-05	0	1
ENSMUSG00000034832	Tet3	protein_coding	-0.453472	7.96552	7.48149	3.44614e-06	7.2392e-05	0	1
ENSMUSG00000023800	Tiam2	protein_coding	-2.58732	3.07005	0.569544	3.54652e-06	7.40818e-05	0	1
ENSMUSG00000044629	Cnrip1	protein_coding	-1.50306	3.71823	2.2133	3.65229e-06	7.59627e-05	0	1
ENSMUSG00000069769	Msi2	protein_coding	-0.468667	9.49227	8.99337	3.72458e-06	7.72115e-05	0	1
ENSMUSG00000042292	Mrtfa	protein_coding	-0.545308	6.79356	6.21894	3.91528e-06	8.08986e-05	0	1
ENSMUSG00000007880	Arid1a	protein_coding	-0.455768	9.76584	9.27999	4.35368e-06	8.92256e-05	0	1
ENSMUSG00000026509	Capn2	protein_coding	-0.710137	5.79115	5.05212	4.47451e-06	9.12568e-05	0	1
ENSMUSG00000040990	Sh3kbp1	protein_coding	-0.720461	7.15968	6.41119	4.50044e-06	9.15987e-05	0	1
ENSMUSG00000023923	Tbc1d5	protein_coding	-0.569536	7.18015	6.58078	4.54088e-06	9.2163e-05	0	1
ENSMUSG00000049866	Arl4c	protein_coding	-1.21405	4.17132	2.94131	4.82725e-06	9.73484e-05	0	1
ENSMUSG00000047945	Marcksl1	protein_coding	-0.814407	6.16621	5.32377	4.86645e-06	9.78258e-05	0	1
ENSMUSG00000048170	Mcmbp	protein_coding	-0.512256	6.77908	6.23728	4.89987e-06	9.83408e-05	0	1
ENSMUSG00000048905	Bnip5	protein_coding	-1.80863	3.00168	1.2308	5.25512e-06	0.000104578	0	1
ENSMUSG00000033192	Lpcat2	protein_coding	-2.34119	2.76014	0.512746	5.49187e-06	0.000108788	0	1
ENSMUSG00000030220	Arhgdib	protein_coding	-0.605299	7.7877	7.15193	5.61672e-06	0.000110787	0	1
ENSMUSG00000039202	Abhd2	protein_coding	-0.501525	7.62678	7.09563	5.68015e-06	0.000111863	0	1
ENSMUSG00000079470	Utp14b	protein_coding	-0.584585	6.19498	5.58151	5.98214e-06	0.000117261	0	1
ENSMUSG00000041308	Sntb2	protein_coding	-1.51343	3.67051	2.16141	6.09291e-06	0.000119062	0	1
ENSMUSG00000070327	Rnf213	protein_coding	-0.434278	9.65035	9.18522	6.3214e-06	0.000123145	0	1
ENSMUSG00000020573	Pik3cg	protein_coding	-0.491663	7.79365	7.27159	6.97189e-06	0.000134363	0	1
ENSMUSG00000040010	Slc7a5	protein_coding	-0.683993	6.24045	5.52861	7.16732e-06	0.000137817	0	1
ENSMUSG00000039621	Prex1	protein_coding	-0.463898	7.93522	7.44072	7.26266e-06	0.000139116	0	1
ENSMUSG00000079523	Tmsb10	protein_coding	-0.577158	6.04964	5.44427	7.44626e-06	0.000142201	0	1
ENSMUSG00000036565	Ttyh3	protein_coding	-0.474492	7.73324	7.22897	7.51655e-06	0.00014311	0	1
ENSMUSG00000031016	Wee1	protein_coding	-0.646681	6.6019	5.92729	7.7232e-06	0.000146822	0	1
ENSMUSG00000046711	Hmga1	protein_coding	-0.509304	7.41681	6.87874	7.98394e-06	0.000151095	0	1
ENSMUSG00000040296	Rigi	protein_coding	-0.55915	6.97575	6.38651	8.04877e-06	0.000151922	0	1
ENSMUSG00000025278	Flnb	protein_coding	-0.867093	6.36147	5.46531	8.0832e-06	0.000152288	0	1
ENSMUSG00000069833	Ahnak	protein_coding	-0.845749	7.15153	6.27514	8.29306e-06	0.000155313	0	1
ENSMUSG00000030096	Slc6a6	protein_coding	-0.438063	7.44309	6.97483	8.57674e-06	0.00016015	0	1
ENSMUSG00000070576	Mn1	protein_coding	-1.1871	5.46434	4.25088	8.62405e-06	0.000160795	0	1
ENSMUSG00000025058	Tasl	protein_coding	-1.69592	3.543	1.85762	8.72844e-06	0.000162501	0	1
ENSMUSG00000078616	Trim30c	protein_coding	-1.8538	3.06162	1.24625	9.33077e-06	0.000172949	0	1
ENSMUSG00000047959	Kcna3	protein_coding	-0.998418	4.25562	3.23765	1.01639e-05	0.000187016	0	1
ENSMUSG00000023828	Slc22a3	protein_coding	-0.893866	6.66265	5.74136	1.0555e-05	0.000193084	0	1
ENSMUSG00000025647	Shisa5	protein_coding	-0.67684	7.06405	6.35642	1.07605e-05	0.000196559	0	1
ENSMUSG00000038872	Zfhx3	protein_coding	-0.519685	7.3021	6.75209	1.10498e-05	0.00020097	0	1
ENSMUSG00000037206	Islr	protein_coding	-2.02289	2.34221	0.417733	1.1177e-05	0.00020299	0	1
ENSMUSG00000071713	Csf2rb	protein_coding	-1.42672	5.68885	4.24078	1.2028e-05	0.000217506	0	1
ENSMUSG00000032479	Map4	protein_coding	-0.564597	6.23109	5.63695	1.20844e-05	0.000218212	0	1
ENSMUSG00000035901	Dennd5a	protein_coding	-0.425617	8.05969	7.6036	1.22887e-05	0.000221583	0	1
ENSMUSG00000058006	Mdn1	protein_coding	-0.499891	8.90065	8.37027	1.26832e-05	0.000227073	0	1
ENSMUSG00000003500	Impdh1	protein_coding	-0.74685	6.30663	5.53284	1.27096e-05	0.000227222	0	1
ENSMUSG00000034116	Vav1	protein_coding	-0.454885	7.90537	7.42014	1.27638e-05	0.000227869	0	1
ENSMUSG00000025153	Fasn	protein_coding	-0.485934	8.20521	7.68999	1.28231e-05	0.000228604	0	1
ENSMUSG00000007080	Pole	protein_coding	-0.597036	7.64764	7.02101	1.31792e-05	0.000234105	0	1
ENSMUSG00000027187	Cat	protein_coding	-0.485178	7.08559	6.5708	1.31875e-05	0.000234105	0	1
ENSMUSG00000047888	Tnrc6b	protein_coding	-0.404781	8.50297	8.06747	1.34416e-05	0.000237946	0	1
ENSMUSG00000000673	Haao	protein_coding	-1.92759	3.07624	1.18786	1.44352e-05	0.000254107	0	1
ENSMUSG00000053398	Phgdh	protein_coding	-0.615789	6.85714	6.21112	1.5351e-05	0.000269477	0	1
ENSMUSG00000067336	Bmpr2	protein_coding	-0.446144	7.83096	7.35403	1.55169e-05	0.00027201	0	1
ENSMUSG00000027947	Il6ra	protein_coding	-0.813707	5.05278	4.21254	1.55547e-05	0.000272293	0	1
ENSMUSG00000022641	Bbx	protein_coding	-0.39155	7.90947	7.48811	1.56406e-05	0.000273417	0	1
ENSMUSG00000017485	Top2b	protein_coding	-0.379204	9.13239	8.72263	1.59055e-05	0.00027728	0	1
ENSMUSG00000035311	Gnptab	protein_coding	-0.518046	7.3163	6.76955	1.63372e-05	0.000283629	0	1
ENSMUSG00000022901	Cd86	protein_coding	-1.96447	2.63572	0.736719	1.73669e-05	0.000300264	0	1
ENSMUSG00000051817	Sox12	protein_coding	-0.513909	6.25875	5.71515	1.78261e-05	0.00030736	0	1
ENSMUSG00000002897	Il17ra	protein_coding	-0.601023	7.56115	6.93106	1.93e-05	0.000330513	0	1
ENSMUSG00000045962	Wnk1	protein_coding	-0.448363	9.67155	9.19217	1.96681e-05	0.000335523	0	1
ENSMUSG00000055805	Fmnl1	protein_coding	-0.474643	8.53722	8.03189	1.99426e-05	0.000339672	0	1
ENSMUSG00000040596	Pogk	protein_coding	-0.532501	6.30169	5.74008	2.12565e-05	0.00035962	0	1
ENSMUSG00000028358	Zfp618	protein_coding	-1.20466	3.99317	2.77754	2.16236e-05	0.0003644	0	1
ENSMUSG00000023169	Slc38a1	protein_coding	-0.401977	8.31717	7.88508	2.29772e-05	0.000385625	0	1
ENSMUSG00000001855	Nup214	protein_coding	-0.459109	7.37696	6.88777	2.34892e-05	0.000392649	0	1
ENSMUSG00000005142	Man2b1	protein_coding	-0.504307	7.1446	6.61192	2.38074e-05	0.000397442	0	1
ENSMUSG00000071669	Snx29	protein_coding	-0.585414	5.87384	5.26063	2.48313e-05	0.000410765	0	1
ENSMUSG00000035064	Eef2k	protein_coding	-0.51568	8.33451	7.78926	2.48504e-05	0.000410765	0	1
ENSMUSG00000061143	Maml3	protein_coding	-0.622368	6.52485	5.87389	2.48662e-05	0.000410765	0	1
ENSMUSG00000028849	Map7d1	protein_coding	-0.664814	6.65644	5.96213	2.56763e-05	0.000421386	0	1
ENSMUSG00000022812	Gsk3b	protein_coding	-0.461397	7.32231	6.83089	2.57607e-05	0.000422221	0	1
ENSMUSG00000025931	Paqr8	protein_coding	-0.840789	5.05534	4.18933	2.58886e-05	0.000423217	0	1
ENSMUSG00000027435	Cd93	protein_coding	-0.41071	8.48562	8.04411	2.63655e-05	0.000430455	0	1
ENSMUSG00000024974	Smc3	protein_coding	-0.36154	8.8371	8.44542	2.74252e-05	0.000445447	0	1
ENSMUSG00000039157	Fam102a	protein_coding	-0.800666	5.57617	4.74914	2.74877e-05	0.000445888	0	1
ENSMUSG00000022439	Parvg	protein_coding	-0.503229	7.15425	6.62188	2.77589e-05	0.000449709	0	1
ENSMUSG00000042699	Dhx9	protein_coding	-0.369983	8.85628	8.45612	2.83558e-05	0.000457613	0	1
ENSMUSG00000026170	Cyp27a1	protein_coding	-2.26138	1.93266	-0.153173	2.95431e-05	0.000474951	0	1
ENSMUSG00000041164	Zmiz2	protein_coding	-0.418761	7.74585	7.29662	2.96388e-05	0.000475882	0	1
ENSMUSG00000035696	Rnf38	protein_coding	-0.441801	7.24933	6.7783	3.0087e-05	0.000481851	0	1
ENSMUSG00000090164	BC035044	protein_coding	-2.39029	2.44602	0.193646	3.27486e-05	0.000522486	0	1
ENSMUSG00000050390	C77080	protein_coding	-1.23194	5.07297	3.82028	3.30219e-05	0.00052618	0	1
ENSMUSG00000041870	Ankrd13a	protein_coding	-0.428606	10.0835	9.62488	3.41214e-05	0.000542328	0	1
ENSMUSG00000027184	Caprin1	protein_coding	-0.383746	9.76334	9.34958	3.47492e-05	0.000550917	0	1
ENSMUSG00000000486	Septin1	protein_coding	-0.552025	6.61039	6.02787	3.53114e-05	0.000558425	0	1
ENSMUSG00000061288	Taok3	protein_coding	-0.427966	8.06631	7.60744	3.58967e-05	0.00056697	0	1
ENSMUSG00000041570	Camsap2	protein_coding	-1.66352	3.48404	1.83242	3.62934e-05	0.000571803	0	1
ENSMUSG00000047407	Tgif1	protein_coding	-0.849217	5.62021	4.74447	3.65981e-05	0.00057445	0	1
ENSMUSG00000030319	Cand2	protein_coding	-0.598188	6.34967	5.72122	3.67825e-05	0.000576625	0	1
ENSMUSG00000002458	Rgs19	protein_coding	-0.552126	6.21442	5.63358	3.73507e-05	0.000583357	0	1
ENSMUSG00000025026	Add3	protein_coding	-0.456271	7.01496	6.52929	3.87692e-05	0.000602525	0	1
ENSMUSG00000040481	Bptf	protein_coding	-0.406845	9.29345	8.85667	3.89841e-05	0.000604468	0	1
ENSMUSG00000022048	Dpysl2	protein_coding	-0.555373	6.07444	5.48939	3.89902e-05	0.000604468	0	1
ENSMUSG00000027750	Postn	protein_coding	-4.19702	2.60707	-1.10411	3.91945e-05	0.000605401	0	1
ENSMUSG00000066406	Akap13	protein_coding	-0.473966	10.8341	10.3296	4.12047e-05	0.000634896	0	1
ENSMUSG00000043535	Setx	protein_coding	-0.390676	8.53359	8.11257	4.32244e-05	0.000661969	0	1
ENSMUSG00000007817	Zmiz1	protein_coding	-0.512208	8.59177	8.04864	4.33931e-05	0.000662139	0	1
ENSMUSG00000027087	Itgav	protein_coding	-0.54221	6.17264	5.60207	4.41077e-05	0.000669799	0	1
ENSMUSG00000022043	Trim35	protein_coding	-0.591023	6.33923	5.71785	4.43642e-05	0.000672884	0	1
ENSMUSG00000024642	Tle4	protein_coding	-0.596022	6.33878	5.71391	4.59541e-05	0.000694491	0	1
ENSMUSG00000032089	Il10ra	protein_coding	-2.10262	3.64764	1.57103	4.86247e-05	0.000732217	0	1
ENSMUSG00000038623	Tm6sf1	protein_coding	-1.0504	4.51166	3.44298	4.88477e-05	0.000734697	0	1
ENSMUSG00000030287	Itpr2	protein_coding	-1.15879	6.70163	5.51359	4.96729e-05	0.000746219	0	1
ENSMUSG00000033209	Ttc28	protein_coding	-0.738153	6.84676	6.07779	5.09e-05	0.000761024	0	1
ENSMUSG00000032187	Smarca4	protein_coding	-0.373549	9.3569	8.95329	5.30309e-05	0.000791008	0	1
ENSMUSG00000031264	Btk	protein_coding	-0.568374	6.47844	5.88215	5.44794e-05	0.000809739	0	1
ENSMUSG00000031827	Cotl1	protein_coding	-0.51963	6.15151	5.60196	5.52159e-05	0.000819719	0	1
ENSMUSG00000019726	Lyst	protein_coding	-0.473421	7.45496	6.95159	5.54796e-05	0.000821847	0	1
ENSMUSG00000028758	Kif17	protein_coding	-1.19002	4.49177	3.28546	5.54897e-05	0.000821847	0	1
ENSMUSG00000032278	Paqr5	protein_coding	-1.21653	4.35304	3.12111	5.59559e-05	0.000827779	0	1
ENSMUSG00000036661	Dennd3	protein_coding	-0.566755	5.60464	5.00976	5.60466e-05	0.000828149	0	1
ENSMUSG00000034663	Bmp2k	protein_coding	-0.589895	6.13689	5.51909	5.74357e-05	0.000842248	0	1
ENSMUSG00000032870	Smap2	protein_coding	-0.444638	7.01935	6.54496	5.74508e-05	0.000842248	0	1
ENSMUSG00000018999	Slc35b4	protein_coding	-0.509976	6.37187	5.83264	5.77879e-05	0.000844963	0	1
ENSMUSG00000058446	Znrf2	protein_coding	-0.591325	6.54179	5.92308	5.81009e-05	0.000846594	0	1
ENSMUSG00000023008	Fmnl3	protein_coding	-0.657825	5.81259	5.12667	5.95831e-05	0.00086643	0	1
ENSMUSG00000066043	Phactr4	protein_coding	-0.474297	6.77215	6.26872	5.95997e-05	0.00086643	0	1
ENSMUSG00000051149	Adnp	protein_coding	-0.559438	7.88351	7.29415	6.22169e-05	0.000901359	0	1
ENSMUSG00000022488	Nckap1l	protein_coding	-0.374359	8.17447	7.76959	6.35943e-05	0.000918147	0	1
ENSMUSG00000026640	Plxna2	protein_coding	-1.30332	3.39496	2.09379	6.73972e-05	0.000965331	0	1
ENSMUSG00000029552	Tes	protein_coding	-0.516609	6.28708	5.74131	6.80106e-05	0.000972992	0	1
ENSMUSG00000020196	Cabin1	protein_coding	-0.390386	7.72329	7.3026	6.86258e-05	0.00098068	0	1
ENSMUSG00000019996	Map7	protein_coding	-0.467185	7.33362	6.83549	6.89471e-05	0.000984155	0	1
ENSMUSG00000019866	Crybg1	protein_coding	-1.11143	4.4586	3.3277	6.97528e-05	0.000993057	0	1
ENSMUSG00000031229	Atrx	protein_coding	-0.405156	9.85099	9.4154	6.98071e-05	0.000993057	0	1
ENSMUSG00000046079	Lrrc8d	protein_coding	-0.540252	6.30827	5.73833	7.0494e-05	0.0010017	0	1
ENSMUSG00000028289	Epha7	protein_coding	-2.08932	2.59791	0.588744	7.05936e-05	0.00100198	0	1
ENSMUSG00000020053	Igf1	protein_coding	-2.34328	3.4009	1.09835	7.08816e-05	0.00100494	0	1
ENSMUSG00000032349	Elovl5	protein_coding	-0.563985	6.01214	5.42045	7.14159e-05	0.00101138	0	1
ENSMUSG00000046658	Zfp316	protein_coding	-0.640018	5.33738	4.66989	7.16836e-05	0.00101289	0	1
ENSMUSG00000040524	Zfp609	protein_coding	-0.494787	6.82303	6.2986	7.30592e-05	0.00103117	0	1
ENSMUSG00000001440	Kpnb1	protein_coding	-0.36619	9.2561	8.85987	7.31903e-05	0.00103187	0	1
ENSMUSG00000032231	Anxa2	protein_coding	-0.857186	4.49971	3.62014	7.36376e-05	0.00103701	0	1
ENSMUSG00000039929	Urb1	protein_coding	-0.498902	5.97016	5.44207	7.40136e-05	0.00104047	0	1
ENSMUSG00000020520	Galnt10	protein_coding	-0.612216	5.36393	4.72332	7.40483e-05	0.00104047	0	1
ENSMUSG00000051515	Fam181b	protein_coding	-1.82926	2.44428	0.685987	7.44795e-05	0.00104537	0	1
ENSMUSG00000043154	Ppp2r3a	protein_coding	-0.512937	6.53852	5.99543	7.53618e-05	0.00105657	0	1
ENSMUSG00000055053	Nfic	protein_coding	-0.46589	8.57466	8.0783	7.61757e-05	0.0010668	0	1
ENSMUSG00000002870	Mcm2	protein_coding	-0.496941	8.12042	7.59463	7.8454e-05	0.00109749	0	1
ENSMUSG00000028790	Khdrbs1	protein_coding	-0.349183	8.21299	7.83326	8.04013e-05	0.00111843	0	1
ENSMUSG00000024413	Npc1	protein_coding	-0.666528	6.20119	5.50659	8.24827e-05	0.00114118	0	1
ENSMUSG00000064302	Clasp1	protein_coding	-0.425557	7.14754	6.69152	8.28411e-05	0.00114488	0	1
ENSMUSG00000026478	Lamc1	protein_coding	-0.540341	5.82078	5.25128	8.35017e-05	0.00115148	0	1
ENSMUSG00000048163	Selplg	protein_coding	-0.592423	6.47401	5.85367	8.56815e-05	0.00117639	0	1
ENSMUSG00000048644	Ctxn1	protein_coding	-1.56346	2.87309	1.33851	8.65924e-05	0.00118576	0	1
ENSMUSG00000026786	Apbb1ip	protein_coding	-0.431787	7.21979	6.75859	8.71815e-05	0.00118922	0	1
ENSMUSG00000073491	Ifi213	protein_coding	-2.54306	2.26159	-0.0905757	8.73244e-05	0.00118988	0	1
ENSMUSG00000026556	Vangl2	protein_coding	-0.727563	5.12274	4.36968	8.76754e-05	0.00119337	0	1
ENSMUSG00000022257	Laptm4b	protein_coding	-1.10288	4.10641	2.98832	8.85549e-05	0.00120404	0	1
ENSMUSG00000020097	Sgpl1	protein_coding	-0.9072	5.49716	4.56581	8.89542e-05	0.00120817	0	1
ENSMUSG00000025978	Rftn2	protein_coding	-2.7166	2.1153	-0.381027	9.11266e-05	0.00123501	0	1
ENSMUSG00000050244	Heatr1	protein_coding	-0.446859	7.41883	6.94253	9.1926e-05	0.00124451	0	1
ENSMUSG00000000732	Icosl	protein_coding	-1.48942	2.80772	1.34461	9.51926e-05	0.00128322	0	1
ENSMUSG00000034158	Lrrc58	protein_coding	-0.386066	8.2454	7.82894	9.53075e-05	0.00128335	0	1
ENSMUSG00000040249	Lrp1	protein_coding	-1.26202	4.50397	3.22525	9.54061e-05	0.00128335	0	1
ENSMUSG00000018415	Gid4	protein_coding	-0.513765	6.19479	5.65214	9.71155e-05	0.00130495	0	1
ENSMUSG00000049076	Acap2	protein_coding	-0.475563	7.21863	6.71212	9.90497e-05	0.00132388	0	1
ENSMUSG00000019768	Esr1	protein_coding	-0.746632	6.07276	5.29674	0.000100441	0.00133964	0	1
ENSMUSG00000052854	Nrk	protein_coding	-1.04842	5.38292	4.30644	0.000101025	0.00134458	0	1
ENSMUSG00000039477	Tnrc18	protein_coding	-0.344386	8.42717	8.052	0.000102113	0.00135619	0	1
ENSMUSG00000039841	Zfp800	protein_coding	-0.506494	6.45054	5.91508	0.000102681	0.00135935	0	1
ENSMUSG00000005871	Apc	protein_coding	-0.404319	8.05924	7.62411	0.000106142	0.00139647	0	1
ENSMUSG00000024070	Prkd3	protein_coding	-0.385637	7.30579	6.89057	0.000107352	0.00141091	0	1
ENSMUSG00000063455	D630045J12Rik	protein_coding	-0.561318	5.87663	5.28663	0.000109592	0.00143885	0	1
ENSMUSG00000022521	Crebbp	protein_coding	-0.449799	9.10852	8.62739	0.000112711	0.00147496	0	1
ENSMUSG00000026987	Baz2b	protein_coding	-0.383542	8.26956	7.85534	0.00011281	0.00147496	0	1
ENSMUSG00000035021	Baz1a	protein_coding	-0.491849	7.06333	6.543	0.000114709	0.00149469	0	1
ENSMUSG00000028041	Adam15	protein_coding	-0.702704	4.96831	4.2403	0.000114793	0.00149469	0	1
ENSMUSG00000020850	Prpf8	protein_coding	-0.377877	9.714	9.30547	0.000121474	0.00156711	0	1
ENSMUSG00000019194	Scn1b	protein_coding	-2.27792	2.62247	0.449816	0.000122981	0.00158168	0	1
ENSMUSG00000040760	Appl1	protein_coding	-0.409596	6.87807	6.43873	0.000125935	0.00161638	0	1
ENSMUSG00000046574	Prr12	protein_coding	-0.367291	7.68207	7.28409	0.000130354	0.00166462	0	1
ENSMUSG00000020272	Stk10	protein_coding	-0.474505	7.21606	6.71104	0.000130651	0.00166673	0	1
ENSMUSG00000041609	Bicdl1	protein_coding	-0.783209	4.56476	3.75707	0.00013139	0.00167107	0	1
ENSMUSG00000022673	Mcm4	protein_coding	-0.490837	7.85482	7.33454	0.000132602	0.0016831	0	1
ENSMUSG00000020917	Acly	protein_coding	-0.380715	7.77576	7.36456	0.00013549	0.00171457	0	1
ENSMUSG00000038642	Ctss	protein_coding	-1.03245	4.49489	3.44108	0.000141866	0.00178987	0	1
ENSMUSG00000034422	Parp14	protein_coding	-0.450087	7.36568	6.88602	0.000143703	0.00181123	0	1
ENSMUSG00000028894	Inpp5b	protein_coding	-0.471148	6.33766	5.837	0.000144922	0.00182477	0	1
ENSMUSG00000028527	Ak4	protein_coding	-0.989745	4.93646	3.92507	0.0001462	0.00183719	0	1
ENSMUSG00000024187	Fam234a	protein_coding	-0.811948	4.49082	3.65574	0.000147299	0.00184731	0	1
ENSMUSG00000044791	Setd2	protein_coding	-0.344267	9.05651	8.68215	0.000148336	0.00185848	0	1
ENSMUSG00000004707	Ly9	protein_coding	-0.991273	4.99242	3.97945	0.000152694	0.00189886	0	1
ENSMUSG00000020532	Acaca	protein_coding	-0.410758	7.42027	6.97964	0.000152765	0.00189886	0	1
ENSMUSG00000013236	Ptprs	protein_coding	-0.335777	8.36841	8.00236	0.000158553	0.00196307	0	1
ENSMUSG00000029101	Rgs12	protein_coding	-0.507565	6.14624	5.6094	0.000160873	0.001984	0	1
ENSMUSG00000018707	Dync1h1	protein_coding	-0.421299	10.1419	9.68932	0.000168921	0.00207917	0	1
ENSMUSG00000005413	Hmox1	protein_coding	-1.19704	3.35574	2.15815	0.000170535	0.00209699	0	1
ENSMUSG00000036550	Cnot1	protein_coding	-0.338854	9.2323	8.86299	0.000173765	0.00213256	0	1
ENSMUSG00000026355	Mcm6	protein_coding	-0.44485	9.14766	8.67381	0.000178346	0.00218028	0	1
ENSMUSG00000042272	Sestd1	protein_coding	-0.484525	6.16813	5.65503	0.000179297	0.00218978	0	1
ENSMUSG00000032193	Ldlr	protein_coding	-0.769181	5.53084	4.73667	0.000181583	0.00221341	0	1
ENSMUSG00000051236	Msrb3	protein_coding	-1.5229	3.86571	2.33819	0.00018273	0.00222525	0	1
ENSMUSG00000037138	Aff3	protein_coding	-0.449268	8.74693	8.26832	0.000190655	0.00231282	0	1
ENSMUSG00000046707	Csnk2a2	protein_coding	-0.446192	6.36315	5.88741	0.000190887	0.00231323	0	1
ENSMUSG00000038844	Kif16b	protein_coding	-0.392154	6.90194	6.47992	0.00019498	0.00235621	0	1
ENSMUSG00000032560	Dnajc13	protein_coding	-0.370077	7.55554	7.15481	0.000201482	0.00243013	0	1
ENSMUSG00000116165	Pdxp	protein_coding	-1.05204	3.54088	2.47824	0.00020294	0.00244537	0	1
ENSMUSG00000042694	Stn1	protein_coding	-1.29393	3.32358	2.0286	0.000203722	0.00245245	0	1
ENSMUSG00000020919	Stat5b	protein_coding	-0.357009	7.74893	7.36153	0.000205601	0.0024727	0	1
ENSMUSG00000041444	Arhgap32	protein_coding	-0.453433	7.92442	7.4402	0.00020647	0.00248079	0	1
ENSMUSG00000059588	Calcrl	protein_coding	-0.577263	7.43006	6.82185	0.000208704	0.00250524	0	1
ENSMUSG00000027478	Dnmt3b	protein_coding	-0.40948	6.84864	6.40879	0.000211981	0.00253252	0	1
ENSMUSG00000034218	Atm	protein_coding	-0.362627	7.91766	7.52548	0.000214029	0.00255215	0	1
ENSMUSG00000021097	Clmn	protein_coding	-2.30623	1.96313	-0.156667	0.00021466	0.00255725	0	1
ENSMUSG00000026070	Il18r1	protein_coding	-1.4001	3.48951	2.09017	0.000215298	0.00256243	0	1
ENSMUSG00000040423	Rc3h1	protein_coding	-0.339313	7.71784	7.34823	0.000215756	0.00256546	0	1
ENSMUSG00000046324	Ermp1	protein_coding	-0.477505	6.36407	5.85715	0.000216522	0.00257215	0	1
ENSMUSG00000004099	Dnmt1	protein_coding	-0.390809	9.48203	9.06161	0.000218736	0.00259355	0	1
ENSMUSG00000069255	Dusp22	protein_coding	-1.558	2.74415	1.21898	0.000219231	0.00259454	0	1
ENSMUSG00000038893	Fam117a	protein_coding	-0.650795	6.28225	5.60394	0.000220108	0.00260248	0	1
ENSMUSG00000045482	Trrap	protein_coding	-0.368158	8.85069	8.45163	0.000220523	0.00260494	0	1
ENSMUSG00000020346	Mgat1	protein_coding	-0.464831	6.31764	5.8231	0.000221557	0.00261107	0	1
ENSMUSG00000054404	Slfn5	protein_coding	-0.574442	5.9018	5.29889	0.000221805	0.00261107	0	1
ENSMUSG00000031540	Kat6a	protein_coding	-0.356565	8.99622	8.60933	0.000222989	0.00262179	0	1
ENSMUSG00000038664	Herc1	protein_coding	-0.326994	8.78113	8.42352	0.000227219	0.00265665	0	1
ENSMUSG00000026923	Notch1	protein_coding	-0.607229	7.38307	6.74444	0.000228388	0.00266784	0	1
ENSMUSG00000033685	Ucp2	protein_coding	-0.412261	8.22158	7.77989	0.000231011	0.00269598	0	1
ENSMUSG00000025986	Slc39a10	protein_coding	-0.520532	6.24649	5.69757	0.000236712	0.00275487	0	1
ENSMUSG00000030657	Xylt1	protein_coding	-0.578846	5.94434	5.33753	0.000240361	0.00279475	0	1
ENSMUSG00000040865	Ino80d	protein_coding	-0.359014	8.02309	7.63354	0.000241937	0.00280776	0	1
ENSMUSG00000027878	Notch2	protein_coding	-0.390681	8.98329	8.56103	0.000244736	0.00283516	0	1
ENSMUSG00000003316	Glg1	protein_coding	-0.338813	8.0027	7.63347	0.000253099	0.00292398	0	1
ENSMUSG00000028161	Ppp3ca	protein_coding	-0.406578	7.19809	6.76075	0.000265168	0.00305222	0	1
ENSMUSG00000021676	Iqgap2	protein_coding	-0.415169	9.55666	9.11137	0.000266263	0.00306161	0	1
ENSMUSG00000024270	Slc39a6	protein_coding	-0.514463	5.85574	5.31312	0.000266508	0.00306161	0	1
ENSMUSG00000068735	Trp53i11	protein_coding	-0.636612	6.04392	5.37765	0.000270069	0.00309732	0	1
ENSMUSG00000043336	Filip1l	protein_coding	-1.16522	3.48628	2.31562	0.000272147	0.00311831	0	1
ENSMUSG00000040913	Fbxw4	protein_coding	-1.23474	3.49148	2.24913	0.000272433	0.00311875	0	1
ENSMUSG00000026930	Gpsm1	protein_coding	-0.75978	4.74088	3.95635	0.000273457	0.00312197	0	1
ENSMUSG00000059208	Hnrnpm	protein_coding	-0.318328	9.23082	8.88243	0.000276055	0.00314308	0	1
ENSMUSG00000028382	Ptbp3	protein_coding	-0.336003	8.52432	8.15876	0.000281827	0.00319438	0	1
ENSMUSG00000070000	Fcho1	protein_coding	-0.428194	6.92292	6.4651	0.000287524	0.00325018	0	1
ENSMUSG00000049553	Polr1a	protein_coding	-0.438909	7.5199	7.05133	0.000287944	0.00325201	0	1
ENSMUSG00000041025	Iffo2	protein_coding	-0.897927	3.91864	3.00303	0.00029027	0.00327241	0	1
ENSMUSG00000021948	Prkcd	protein_coding	-0.543892	6.77571	6.20114	0.000294093	0.00330959	0	1
ENSMUSG00000034216	Vps18	protein_coding	-0.511017	5.57717	5.03773	0.000294661	0.00331007	0	1
ENSMUSG00000042594	Sh2b3	protein_coding	-0.575374	6.39724	5.79166	0.000295018	0.00331114	0	1
ENSMUSG00000048120	Entpd1	protein_coding	-1.07967	4.56816	3.46718	0.00030203	0.0033808	0	1
ENSMUSG00000022255	Mtdh	protein_coding	-0.322251	8.62013	8.26743	0.000315502	0.0035191	0	1
ENSMUSG00000032827	Ppp1r9a	protein_coding	-0.36359	7.86651	7.47253	0.000315926	0.00352072	0	1
ENSMUSG00000057110	Cntrl	protein_coding	-0.341968	8.36113	7.9893	0.000322152	0.00358692	0	1
ENSMUSG00000026004	Kansl1l	protein_coding	-0.524249	6.32752	5.77449	0.000323128	0.00359462	0	1
ENSMUSG00000006005	Tpr	protein_coding	-0.323137	9.65193	9.29846	0.00032568	0.00361662	0	1
ENSMUSG00000042978	Sbk1	protein_coding	-0.696195	4.74502	4.0236	0.000342808	0.00378682	0	1
ENSMUSG00000032423	Syncrip	protein_coding	-0.3483	8.76664	8.38898	0.000349447	0.0038534	0	1
ENSMUSG00000068105	Tnfrsf13c	protein_coding	-1.38244	3.28047	1.90433	0.000350755	0.00386444	0	1
ENSMUSG00000049191	Rtl5	protein_coding	-0.643105	5.41428	4.74227	0.000356457	0.00392383	0	1
ENSMUSG00000021048	Mthfd1	protein_coding	-0.39819	7.16057	6.73328	0.0003568	0.00392417	0	1
ENSMUSG00000047248	C2cd3	protein_coding	-0.37424	7.47088	7.06595	0.000358695	0.00394158	0	1
ENSMUSG00000021758	Ddx4	protein_coding	-1.85015	2.3863	0.610591	0.00036014	0.00395401	0	1
ENSMUSG00000008318	Relt	protein_coding	-0.699742	4.75235	4.02771	0.000366708	0.00401214	0	1
ENSMUSG00000032440	Tgfbr2	protein_coding	-0.545379	6.41424	5.84018	0.000377378	0.0041146	0	1
ENSMUSG00000033530	Ttc7b	protein_coding	-0.439238	6.32884	5.86008	0.000386219	0.00419286	0	1
ENSMUSG00000003660	Snrnp200	protein_coding	-0.360879	8.99151	8.60022	0.00039014	0.00422814	0	1
ENSMUSG00000056394	Lig1	protein_coding	-0.412339	7.97975	7.53782	0.000394319	0.0042661	0	1
ENSMUSG00000024399	Ltb	protein_coding	-0.735215	5.26332	4.50011	0.000398389	0.0042917	0	1
ENSMUSG00000063550	Nup98	protein_coding	-0.311664	7.97373	7.63198	0.000401863	0.00432106	0	1
ENSMUSG00000021262	Evl	protein_coding	-1.27514	3.79741	2.51632	0.000402142	0.00432106	0	1
ENSMUSG00000029167	Ppargc1a	protein_coding	-1.55111	3.19891	1.65899	0.000403835	0.00433555	0	1
ENSMUSG00000002222	Rmnd5a	protein_coding	-0.349745	7.38528	7.00567	0.000404218	0.00433597	0	1
ENSMUSG00000043051	Disc1	protein_coding	-1.83667	2.80044	1.02012	0.000405667	0.00434412	0	1
ENSMUSG00000020091	Eif4ebp2	protein_coding	-0.340842	7.70492	7.33411	0.000407161	0.00435641	0	1
ENSMUSG00000017386	Traf4	protein_coding	-0.810489	4.05524	3.22365	0.00041112	0.00439132	0	1
ENSMUSG00000031010	Usp9x	protein_coding	-0.321459	8.99403	8.64183	0.000417734	0.00445819	0	1
ENSMUSG00000020661	Dnmt3a	protein_coding	-0.423476	7.93076	7.47667	0.000431451	0.00456976	0	1
ENSMUSG00000029580	Actb	protein_coding	-0.391957	11.6781	11.2561	0.000435628	0.00461012	0	1
ENSMUSG00000055447	Cd47	protein_coding	-0.499578	8.89173	8.36211	0.000442655	0.0046758	0	1
ENSMUSG00000036461	Elf1	protein_coding	-0.355667	8.25103	7.86488	0.000446533	0.00470184	0	1
ENSMUSG00000027678	Ncoa3	protein_coding	-0.342497	7.31903	6.9464	0.000449711	0.00473135	0	1
ENSMUSG00000029547	Ints1	protein_coding	-0.343351	7.79784	7.42389	0.000452718	0.00475901	0	1
ENSMUSG00000079845	Xlr4a	protein_coding	-1.37428	2.7258	1.37206	0.000455558	0.00477294	0	1
ENSMUSG00000033004	Mycbp2	protein_coding	-0.361508	9.33702	8.94451	0.000473329	0.0049386	0	1
ENSMUSG00000030216	Wbp11	protein_coding	-0.346536	7.44274	7.0665	0.000475867	0.00495521	0	1
ENSMUSG00000031328	Flna	protein_coding	-0.380875	9.50965	9.09791	0.0004761	0.00495521	0	1
ENSMUSG00000030830	Itgal	protein_coding	-0.983239	4.17278	3.17199	0.000477689	0.00496582	0	1
ENSMUSG00000057738	Sptan1	protein_coding	-0.35005	8.99539	8.6142	0.000495333	0.00512576	0	1
ENSMUSG00000005886	Ncoa2	protein_coding	-0.372223	8.28698	7.88373	0.000499049	0.00515575	0	1
ENSMUSG00000034297	Med13	protein_coding	-0.319152	8.16836	7.81889	0.000503566	0.00519816	0	1
ENSMUSG00000040648	Ppip5k2	protein_coding	-0.363609	7.27783	6.88473	0.00050917	0.00524312	0	1
ENSMUSG00000027215	Cd82	protein_coding	-0.766203	5.15971	4.36699	0.000534908	0.00546794	0	1
ENSMUSG00000023025	Larp4	protein_coding	-0.353727	7.52061	7.13746	0.000546479	0.00555997	0	1
ENSMUSG00000017615	Tnfaip1	protein_coding	-1.42827	3.14214	1.72618	0.000554458	0.00562946	0	1
ENSMUSG00000020422	Tns3	protein_coding	-0.478069	6.84958	6.34158	0.000563433	0.00570861	0	1
ENSMUSG00000020340	Cyfip2	protein_coding	-0.310264	9.08797	8.74746	0.00056783	0.00573472	0	1
ENSMUSG00000002748	Baz1b	protein_coding	-0.319728	9.28588	8.93604	0.000582041	0.00586644	0	1
ENSMUSG00000056050	Mia3	protein_coding	-0.408017	7.24823	6.81065	0.000582227	0.00586644	0	1
ENSMUSG00000037876	Jmjd1c	protein_coding	-0.325004	8.71507	8.359	0.000582269	0.00586644	0	1
ENSMUSG00000025786	Zdhhc3	protein_coding	-0.43877	6.32933	5.86204	0.000594626	0.00598132	0	1
ENSMUSG00000051735	Rinl	protein_coding	-0.579277	5.36762	4.76165	0.000610056	0.00610734	0	1
ENSMUSG00000030872	Gga2	protein_coding	-0.511819	5.5808	5.04037	0.000616632	0.00615363	0	1
ENSMUSG00000034342	Cbl	protein_coding	-0.347615	8.09508	7.71681	0.000618292	0.00616531	0	1
ENSMUSG00000031304	Il2rg	protein_coding	-0.578162	6.12339	5.5171	0.000623359	0.00621074	0	1
ENSMUSG00000029322	Plac8	protein_coding	-1.07256	3.98114	2.89589	0.000623833	0.00621074	0	1
ENSMUSG00000020211	Sf3a2	protein_coding	-0.452656	6.57302	6.09062	0.000645944	0.00640053	0	1
ENSMUSG00000028759	Hp1bp3	protein_coding	-0.311593	8.82978	8.48778	0.000647916	0.00641503	0	1
ENSMUSG00000048376	F2r	protein_coding	-0.382416	6.77549	6.36334	0.000656217	0.00648703	0	1
ENSMUSG00000022120	Obi1	protein_coding	-0.499316	5.87081	5.34294	0.000666702	0.00657006	0	1
ENSMUSG00000059878	Zfp422	protein_coding	-0.417998	6.53195	6.08459	0.000670326	0.00659032	0	1
ENSMUSG00000035726	Supt16	protein_coding	-0.336509	9.06978	8.70394	0.000679607	0.00666596	0	1
ENSMUSG00000061755	Bod1l	protein_coding	-0.343277	8.53689	8.16296	0.000681071	0.00667513	0	1
ENSMUSG00000019916	P4ha1	protein_coding	-0.780156	5.5144	4.7084	0.000691376	0.00676078	0	1
ENSMUSG00000037936	Scarb1	protein_coding	-0.507954	5.57251	5.03529	0.000691419	0.00676078	0	1
ENSMUSG00000015970	Chdh	protein_coding	-2.30482	2.64405	0.457917	0.000694382	0.00678449	0	1
ENSMUSG00000022995	Enah	protein_coding	-1.83573	3.1327	1.32954	0.000695449	0.00678635	0	1
ENSMUSG00000021846	Peli2	protein_coding	-0.779558	5.37802	4.57383	0.000698478	0.00680867	0	1
ENSMUSG00000011752	Pgam1	protein_coding	-0.411309	6.65133	6.20988	0.000699071	0.00680919	0	1
ENSMUSG00000035513	Ntng2	protein_coding	-1.07221	3.50959	2.43011	0.000710837	0.00691311	0	1
ENSMUSG00000007029	Vars	protein_coding	-0.348157	8.63997	8.262	0.000724348	0.00701205	0	1
ENSMUSG00000026842	Abl1	protein_coding	-0.330358	7.54082	7.18014	0.000726117	0.00702377	0	1
ENSMUSG00000031311	Nono	protein_coding	-0.313702	9.13392	8.79074	0.000732131	0.00707652	0	1
ENSMUSG00000069893	9930111J21Rik1	protein_coding	-0.954492	4.84078	3.86177	0.000735149	0.00710024	0	1
ENSMUSG00000020437	Myo1g	protein_coding	-0.440459	6.70884	6.23904	0.000745421	0.00718295	0	1
ENSMUSG00000033237	Arid2	protein_coding	-0.34517	8.13586	7.76078	0.00075956	0.00729687	0	1
ENSMUSG00000039967	Zfp292	protein_coding	-0.338381	7.88496	7.51564	0.000785461	0.00751705	0	1
ENSMUSG00000043987	Cep164	protein_coding	-0.770975	5.17079	4.37374	0.000786386	0.00752014	0	1
ENSMUSG00000029672	Fam3c	protein_coding	-0.465723	5.70651	5.21192	0.000786977	0.00752014	0	1
ENSMUSG00000060594	Layn	protein_coding	-0.833566	3.97153	3.11925	0.000789687	0.00753552	0	1
ENSMUSG00000066037	Hnrnpr	protein_coding	-0.288182	8.2744	7.95601	0.000789783	0.00753552	0	1
ENSMUSG00000058761	Rnf169	protein_coding	-0.369534	7.16193	6.7618	0.000804157	0.00766107	0	1
ENSMUSG00000090394	4930523C07Rik	protein_coding	-0.703941	4.62296	3.89296	0.000808631	0.00768626	0	1
ENSMUSG00000035725	Prkx	protein_coding	-0.548757	5.16492	4.58891	0.000810949	0.00770249	0	1
ENSMUSG00000037172	Dennd11	protein_coding	-0.601189	5.17691	4.54813	0.000811821	0.00770496	0	1
ENSMUSG00000039087	Rreb1	protein_coding	-0.413548	8.09422	7.65	0.000813633	0.00771636	0	1
ENSMUSG00000037949	Ano10	protein_coding	-0.865902	3.9975	3.11333	0.000817578	0.00774793	0	1
ENSMUSG00000112129	Pbld1	protein_coding	-1.55014	2.5342	1.02263	0.000821942	0.00776282	0	1
ENSMUSG00000020680	Taf15	protein_coding	-0.412323	6.96265	6.52107	0.000822228	0.00776282	0	1
ENSMUSG00000046138	9930021J03Rik	protein_coding	-0.403699	6.55793	6.12456	0.00082313	0.00776552	0	1
ENSMUSG00000054843	Atrnl1	protein_coding	-0.81025	4.50812	3.67665	0.000828787	0.00781304	0	1
ENSMUSG00000017631	Abr	protein_coding	-0.396993	7.0423	6.61448	0.000830686	0.00782509	0	1
ENSMUSG00000029570	Lfng	protein_coding	-0.604199	5.2286	4.59803	0.00083385	0.00784903	0	1
ENSMUSG00000034610	Tut4	protein_coding	-0.305584	8.30557	7.96922	0.000838722	0.00788609	0	1
ENSMUSG00000074102	Rbm15b	protein_coding	-0.453648	6.72431	6.24119	0.00084387	0.00792559	0	1
ENSMUSG00000057193	Slc44a2	protein_coding	-0.391552	7.02946	6.60727	0.000849105	0.00796881	0	1
ENSMUSG00000020923	Ubtf	protein_coding	-0.315791	8.3661	8.02026	0.000850659	0.00797746	0	1
ENSMUSG00000052533	Nup188	protein_coding	-0.37313	7.01228	6.6099	0.000852942	0.00799293	0	1
ENSMUSG00000053477	Tcf4	protein_coding	-0.364463	7.51997	7.12536	0.00087354	0.00816167	0	1
ENSMUSG00000027349	Fam98b	protein_coding	-0.504023	5.94453	5.41322	0.000877902	0.00819635	0	1
ENSMUSG00000029710	Ephb4	protein_coding	-0.900633	4.26356	3.3417	0.000883924	0.00824036	0	1
ENSMUSG00000041313	Slc7a1	protein_coding	-0.505833	6.57991	6.04627	0.000895063	0.00832848	0	1
ENSMUSG00000037487	Ubr5	protein_coding	-0.353219	8.69703	8.3141	0.000895358	0.00832848	0	1
ENSMUSG00000021182	Ccdc88c	protein_coding	-0.505213	7.02581	6.4924	0.000898956	0.00835578	0	1
ENSMUSG00000026187	Xrcc5	protein_coding	-0.4994	5.80064	5.27204	0.000901332	0.00837011	0	1
ENSMUSG00000042557	Sin3a	protein_coding	-0.35405	8.10218	7.71806	0.000901826	0.00837011	0	1
ENSMUSG00000015533	Itga2	protein_coding	-1.26719	4.0838	2.80357	0.000906727	0.00839705	0	1
ENSMUSG00000004897	Hdgf	protein_coding	-0.347801	8.2675	7.8905	0.000915882	0.00847561	0	1
ENSMUSG00000030091	Nup210	protein_coding	-0.342362	8.72695	8.35543	0.000922375	0.00852943	0	1
ENSMUSG00000037674	Rfx7	protein_coding	-0.322909	8.08772	7.73394	0.000964691	0.00888164	0	1
ENSMUSG00000093938	Evi2b	protein_coding	-0.47513	7.08973	6.58591	0.00097353	0.00895647	0	1
ENSMUSG00000074918	Inafm2	protein_coding	-0.540243	5.47912	4.91142	0.000989885	0.00909367	0	1
ENSMUSG00000039501	Znfx1	protein_coding	-0.399113	6.8455	6.4161	0.000995831	0.00914162	0	1
ENSMUSG00000057672	Pkn1	protein_coding	-0.337713	8.15758	7.78894	0.00100275	0.00919177	0	1
ENSMUSG00000021488	Nsd1	protein_coding	-0.325521	9.42126	9.06543	0.001012	0.00926306	0	1
ENSMUSG00000033713	Foxn3	protein_coding	-0.321311	7.88021	7.52903	0.00103076	0.00941431	0	1
ENSMUSG00000024151	Msh2	protein_coding	-0.37835	7.31932	6.91174	0.00104513	0.00953169	0	1
ENSMUSG00000030557	Mef2a	protein_coding	-0.436657	6.77035	6.30441	0.00106873	0.00971182	0	1
ENSMUSG00000040732	Erg	protein_coding	-0.362356	8.12305	7.73003	0.00108409	0.00984429	0	1
ENSMUSG00000041859	Mcm3	protein_coding	-0.377487	8.61231	8.20555	0.00109428	0.0099154	0	1
ENSMUSG00000040663	Clcf1	protein_coding	-0.696431	4.40236	3.68163	0.00110405	0.00998243	0	1
ENSMUSG00000004530	Coro1c	protein_coding	-0.370348	7.12436	6.72355	0.00110651	0.00999033	0	1
ENSMUSG00000038831	Ralgps1	protein_coding	-0.845383	3.9815	3.11593	0.00111054	0.0100195	0	1
ENSMUSG00000059895	Ptp4a3	protein_coding	-0.423381	6.63185	6.17912	0.00111994	0.010084	0	1
ENSMUSG00000032624	Eml4	protein_coding	-0.355413	7.5939	7.20785	0.00112039	0.010084	0	1
ENSMUSG00000034401	Spata6	protein_coding	-0.81498	4.19505	3.35717	0.00112667	0.0101216	0	1
ENSMUSG00000024002	Brd4	protein_coding	-0.294607	8.83114	8.50611	0.00113394	0.0101771	0	1
ENSMUSG00000021375	Kif13a	protein_coding	-0.353828	7.28104	6.89623	0.00114023	0.0102215	0	1
ENSMUSG00000020593	Lpin1	protein_coding	-0.446829	5.67924	5.20276	0.00114288	0.010238	0	1
ENSMUSG00000005417	Mprip	protein_coding	-0.299953	9.25004	8.91942	0.00115226	0.0103074	0	1
ENSMUSG00000040675	Mthfd1l	protein_coding	-0.431304	6.53001	6.06961	0.00115666	0.0103321	0	1
ENSMUSG00000047604	Frat2	protein_coding	-0.656355	4.61496	3.93424	0.0011579	0.0103358	0	1
ENSMUSG00000022387	Brd1	protein_coding	-0.324622	8.01134	7.65698	0.00116674	0.0104074	0	1
ENSMUSG00000025503	Taldo1	protein_coding	-0.538271	6.71451	6.14878	0.00117366	0.0104617	0	1
ENSMUSG00000052296	Ppp6r1	protein_coding	-0.328216	9.29341	8.93473	0.00118265	0.010527	0	1
ENSMUSG00000033220	Rac2	protein_coding	-0.338037	7.53416	7.16582	0.00120813	0.0107385	0	1
ENSMUSG00000053293	Pom121	protein_coding	-0.312231	7.51663	7.17443	0.00120903	0.010739	0	1
ENSMUSG00000029826	Zc3hav1	protein_coding	-0.405445	7.34464	6.90958	0.00122158	0.0108351	0	1
ENSMUSG00000001098	Kctd10	protein_coding	-0.469164	6.44625	5.94648	0.00123063	0.0108848	0	1
ENSMUSG00000004207	Psap	protein_coding	-0.319923	8.34815	7.99724	0.00123787	0.0109411	0	1
ENSMUSG00000037337	Map4k1	protein_coding	-0.450181	6.39955	5.92065	0.00125588	0.011077	0	1
ENSMUSG00000087403	Kantr	protein_coding	-0.820483	4.39321	3.55209	0.0012698	0.0111685	0	1
ENSMUSG00000042207	Kdm5b	protein_coding	-0.336869	7.76037	7.39255	0.00127629	0.0112178	0	1
ENSMUSG00000039585	Myo9a	protein_coding	-0.403032	6.43172	5.99943	0.00127857	0.01123	0	1
ENSMUSG00000032666	1700025G04Rik	protein_coding	-0.55824	5.38183	4.79612	0.00128903	0.011314	0	1
ENSMUSG00000041415	Dicer1	protein_coding	-0.337912	7.55203	7.18442	0.00129362	0.0113386	0	1
ENSMUSG00000041954	Tnfrsf18	protein_coding	-0.835031	3.91476	3.05985	0.00129621	0.0113449	0	1
ENSMUSG00000060216	Arrb2	protein_coding	-0.48144	5.94956	5.43825	0.00129794	0.0113449	0	1
ENSMUSG00000050592	Fam78a	protein_coding	-0.508632	5.33809	4.80023	0.00132389	0.0115556	0	1
ENSMUSG00000005506	Celf1	protein_coding	-0.300737	7.59735	7.26663	0.00132952	0.0115968	0	1
ENSMUSG00000024238	Zeb1	protein_coding	-0.411396	7.0481	6.60535	0.00133317	0.0116205	0	1
ENSMUSG00000047710	Champ1	protein_coding	-0.384746	6.34625	5.93187	0.00134856	0.0117384	0	1
ENSMUSG00000037902	Sirpa	protein_coding	-0.563762	6.06214	5.46725	0.00136043	0.0118255	0	1
ENSMUSG00000021886	Gpr65	protein_coding	-0.970562	4.28238	3.29105	0.00137093	0.0118921	0	1
ENSMUSG00000039176	Polg	protein_coding	-0.446172	6.46347	5.98746	0.00143033	0.0123225	0	1
ENSMUSG00000038056	Kmt2c	protein_coding	-0.402844	9.22144	8.78672	0.00144303	0.012415	0	1
ENSMUSG00000040363	Bcor	protein_coding	-0.337783	7.99547	7.62784	0.00144546	0.0124274	0	1
ENSMUSG00000038679	Trps1	protein_coding	-0.752983	5.03091	4.25055	0.00144746	0.0124361	0	1
ENSMUSG00000009828	Cilk1	protein_coding	-0.406923	6.13703	5.70041	0.00145091	0.0124573	0	1
ENSMUSG00000024013	Fgd2	protein_coding	-0.535808	5.08513	4.52206	0.00145202	0.0124583	0	1
ENSMUSG00000022867	Usp25	protein_coding	-0.317049	7.71959	7.37172	0.0014536	0.0124634	0	1
ENSMUSG00000037762	Slc16a9	protein_coding	-0.769672	4.29238	3.4994	0.00147214	0.0126052	0	1
ENSMUSG00000028796	Phc2	protein_coding	-0.426759	5.86325	5.40725	0.00147801	0.0126383	0	1
ENSMUSG00000024677	Ms4a6b	protein_coding	-0.910095	3.57617	2.65249	0.00150251	0.0128304	0	1
ENSMUSG00000037606	Osbpl5	protein_coding	-0.74238	4.12353	3.36028	0.00150792	0.0128679	0	1
ENSMUSG00000020102	Slc16a7	protein_coding	-0.596236	4.99371	4.37191	0.00152926	0.0130059	0	1
ENSMUSG00000002603	Tgfb1	protein_coding	-0.320419	7.91204	7.56219	0.0015352	0.0130301	0	1
ENSMUSG00000023942	Slc29a1	protein_coding	-0.520567	5.29613	4.74765	0.0015465	0.0131083	0	1
ENSMUSG00000056592	Zfp658	protein_coding	-2.10476	2.67957	0.661396	0.00156006	0.0132144	0	1
ENSMUSG00000017478	Zc3h18	protein_coding	-0.336899	7.7697	7.40301	0.00156568	0.0132531	0	1
ENSMUSG00000029729	Zkscan1	protein_coding	-0.322754	7.92628	7.57282	0.0015728	0.0132955	0	1
ENSMUSG00000006678	Pola1	protein_coding	-0.365298	7.6097	7.21522	0.00160329	0.013514	0	1
ENSMUSG00000032436	Cmtm7	protein_coding	-0.374324	7.23246	6.82889	0.00162343	0.0136502	0	1
ENSMUSG00000003746	Man1a	protein_coding	-0.394589	7.37689	6.95197	0.00162811	0.0136713	0	1
ENSMUSG00000031708	Tecr	protein_coding	-0.408227	6.47892	6.04171	0.00163621	0.0137302	0	1
ENSMUSG00000049044	Rapgef4	protein_coding	-0.889725	3.9898	3.08353	0.00164225	0.0137708	0	1
ENSMUSG00000049823	Zbtb12	protein_coding	-0.563054	5.32448	4.73372	0.00165959	0.0138987	0	1
ENSMUSG00000043648	Pld6	protein_coding	-1.28259	2.38211	1.1272	0.00166504	0.013935	0	1
ENSMUSG00000020277	Pfkl	protein_coding	-0.365385	7.1637	6.76852	0.00167817	0.0140263	0	1
ENSMUSG00000022773	Ypel1	protein_coding	-1.07383	3.59358	2.50652	0.00168589	0.0140815	0	1
ENSMUSG00000054280	Prr14l	protein_coding	-0.278653	7.91318	7.60415	0.00169396	0.0141302	0	1
ENSMUSG00000033182	Kbtbd12	protein_coding	-1.41409	1.94075	0.587833	0.00173159	0.0144147	0	1
ENSMUSG00000062078	Qki	protein_coding	-0.349988	7.86539	7.48519	0.00173865	0.0144551	0	1
ENSMUSG00000021719	Rgs7bp	protein_coding	-1.16155	4.815	3.62871	0.00174392	0.0144894	0	1
ENSMUSG00000030201	Lrp6	protein_coding	-0.342954	7.86202	7.48901	0.00174934	0.0145186	0	1
ENSMUSG00000033581	Igf2bp2	protein_coding	-0.738862	4.0865	3.32429	0.00174974	0.0145186	0	1
ENSMUSG00000037400	Atp11b	protein_coding	-0.2871	8.40716	8.08997	0.00176366	0.014586	0	1
ENSMUSG00000026483	Niban1	protein_coding	-0.497293	5.67862	5.15233	0.00177817	0.0146868	0	1
ENSMUSG00000009681	Bcr	protein_coding	-0.421543	7.31371	6.86126	0.00178962	0.0147514	0	1
ENSMUSG00000047649	Cd3eap	protein_coding	-0.458965	5.57769	5.08969	0.00179076	0.0147514	0	1
ENSMUSG00000010205	Raver1	protein_coding	-0.321491	7.79818	7.44663	0.00180045	0.0148012	0	1
ENSMUSG00000033256	Shf	protein_coding	-1.34409	2.59092	1.27007	0.0018129	0.0148761	0	1
ENSMUSG00000032883	Acsl3	protein_coding	-0.529518	5.89391	5.3368	0.00181701	0.0148905	0	1
ENSMUSG00000019823	Mical1	protein_coding	-0.65288	5.13614	4.45637	0.00183284	0.014991	0	1
ENSMUSG00000023104	Rfc2	protein_coding	-0.466993	6.76255	6.2669	0.00185755	0.0151741	0	1
ENSMUSG00000002319	Ipo4	protein_coding	-0.426106	6.47035	6.01429	0.00185763	0.0151741	0	1
ENSMUSG00000059810	Rgs3	protein_coding	-0.755725	4.87895	4.0955	0.00186337	0.0152111	0	1
ENSMUSG00000005370	Msh6	protein_coding	-0.366327	8.06686	7.67122	0.00188775	0.0153604	0	1
ENSMUSG00000028528	Dnajc6	protein_coding	-0.455399	5.9634	5.4799	0.00189002	0.0153689	0	1
ENSMUSG00000002413	Braf	protein_coding	-0.365799	6.56375	6.1686	0.00191127	0.0155017	0	1
ENSMUSG00000025366	Esyt1	protein_coding	-0.327793	8.00413	7.6467	0.00191857	0.0155409	0	1
ENSMUSG00000038319	Kcnh2	protein_coding	-1.3175	3.2591	1.9485	0.00193417	0.0156371	0	1
ENSMUSG00000020167	Tcf3	protein_coding	-0.311439	7.47223	7.1307	0.00193632	0.0156445	0	1
ENSMUSG00000059013	Sh2d3c	protein_coding	-0.467057	5.7122	5.21532	0.00195057	0.0157193	0	1
ENSMUSG00000033033	Calhm2	protein_coding	-0.676772	4.22171	3.52125	0.00197348	0.0158617	0	1
ENSMUSG00000066829	Zfp810	protein_coding	-0.900233	3.89664	2.97791	0.00199439	0.0160008	0	1
ENSMUSG00000026496	Parp1	protein_coding	-0.296264	8.47433	8.14861	0.0020173	0.0161743	0	1
ENSMUSG00000048058	Ldlrad3	protein_coding	-0.591039	4.93506	4.31743	0.00204052	0.0163397	0	1
ENSMUSG00000020534	Shmt1	protein_coding	-0.546501	5.76207	5.18837	0.00204225	0.0163432	0	1
ENSMUSG00000008305	Tle1	protein_coding	-0.616203	4.76454	4.12191	0.00204678	0.0163626	0	1
ENSMUSG00000028403	Zdhhc21	protein_coding	-0.451143	6.32775	5.84664	0.00204731	0.0163626	0	1
ENSMUSG00000028127	Abcd3	protein_coding	-0.435535	5.83659	5.37207	0.00204857	0.0163626	0	1
ENSMUSG00000028053	Ash1l	protein_coding	-0.321301	8.71542	8.36372	0.00209855	0.01673	0	1
ENSMUSG00000032860	P2ry2	protein_coding	-1.36874	3.57753	2.21088	0.00210841	0.0167874	0	1
ENSMUSG00000041161	Otud3	protein_coding	-0.845273	3.90101	3.03576	0.00211291	0.0168126	0	1
ENSMUSG00000071659	Hnrnpul2	protein_coding	-0.26994	8.46721	8.1672	0.00213757	0.0169767	0	1
ENSMUSG00000033149	Phldb2	protein_coding	-0.913628	3.93634	3.00293	0.0021447	0.0170226	0	1
ENSMUSG00000019849	Prep	protein_coding	-0.339276	6.63942	6.2702	0.00215146	0.0170547	0	1
ENSMUSG00000039230	Tbcd	protein_coding	-0.379588	6.05356	5.64487	0.00217031	0.0171502	0	1
ENSMUSG00000037470	Uggt1	protein_coding	-0.277736	7.83397	7.52586	0.00219119	0.0172827	0	1
ENSMUSG00000037104	Socs5	protein_coding	-0.438384	6.15396	5.68542	0.00221622	0.0174474	0	1
ENSMUSG00000024054	Smchd1	protein_coding	-0.271085	8.09459	7.79351	0.00222417	0.0174772	0	1
ENSMUSG00000023018	Smarcd1	protein_coding	-0.404723	6.70763	6.27269	0.00223118	0.017507	0	1
ENSMUSG00000048490	Nrip1	protein_coding	-0.321953	8.66656	8.31339	0.00223759	0.017528	0	1
ENSMUSG00000022971	Ifnar2	protein_coding	-0.454034	6.26857	5.78677	0.00227308	0.0177839	0	1
ENSMUSG00000011831	Evi5	protein_coding	-0.678127	5.1958	4.49026	0.00227499	0.0177878	0	1
ENSMUSG00000071547	Nt5dc2	protein_coding	-0.514294	5.32403	4.78299	0.00228413	0.0178371	0	1
ENSMUSG00000036450	Hif1an	protein_coding	-0.423728	6.35851	5.90606	0.0023007	0.0179443	0	1
ENSMUSG00000024858	Grk2	protein_coding	-0.262763	8.47753	8.1845	0.00230714	0.0179834	0	1
ENSMUSG00000026447	Pik3c2b	protein_coding	-0.73358	5.26152	4.50071	0.00232795	0.0181232	0	1
ENSMUSG00000032640	Chsy1	protein_coding	-0.487349	5.88854	5.37261	0.00237416	0.0184261	0	1
ENSMUSG00000063605	Ccdc102a	protein_coding	-1.19727	3.18371	1.98225	0.00239071	0.0185317	0	1
ENSMUSG00000030541	Idh2	protein_coding	-0.361913	7.48729	7.09644	0.00241653	0.018695	0	1
ENSMUSG00000057706	Mex3b	protein_coding	-0.944344	3.14253	2.19105	0.00241901	0.018695	0	1
ENSMUSG00000033323	Ctdp1	protein_coding	-0.42571	5.91353	5.45903	0.0024295	0.0187631	0	1
ENSMUSG00000034612	Chst11	protein_coding	-0.49846	5.99485	5.4668	0.00244126	0.0188309	0	1
ENSMUSG00000047749	Zc3hav1l	protein_coding	-0.561269	5.55821	4.96909	0.00244374	0.0188384	0	1
ENSMUSG00000005982	Naa60	protein_coding	-0.376919	6.09344	5.68692	0.00246813	0.0189801	0	1
ENSMUSG00000041729	Coro2b	protein_coding	-0.606881	4.88345	4.24854	0.002472	0.0189983	0	1
ENSMUSG00000025246	Tbl1x	protein_coding	-0.311137	7.59736	7.25648	0.00249613	0.0191603	0	1
ENSMUSG00000038481	Cdk19	protein_coding	-0.337282	7.25599	6.8889	0.0025083	0.0192303	0	1
ENSMUSG00000019947	Arid5b	protein_coding	-0.458885	5.40743	4.91951	0.00253701	0.0194268	0	1
ENSMUSG00000032300	1700017B05Rik	protein_coding	-0.49148	6.77039	6.24767	0.00254046	0.0194304	0	1
ENSMUSG00000006731	B4galnt1	protein_coding	-0.586237	5.67445	5.05984	0.00256444	0.0195725	0	1
ENSMUSG00000021140	Pcnx	protein_coding	-0.442143	6.79973	6.32623	0.00259359	0.019764	0	1
ENSMUSG00000061589	Dot1l	protein_coding	-0.376381	7.15649	6.75124	0.00264087	0.0200515	0	1
ENSMUSG00000027962	Vcam1	protein_coding	-1.19484	3.313	2.11858	0.00265257	0.0201283	0	1
ENSMUSG00000033732	Sf3b3	protein_coding	-0.276242	8.60496	8.29881	0.0026567	0.0201475	0	1
ENSMUSG00000030662	Ipo5	protein_coding	-0.330625	8.58123	8.22153	0.00266608	0.0201943	0	1
ENSMUSG00000029246	Ppat	protein_coding	-0.456995	6.73236	6.24726	0.00267095	0.020219	0	1
ENSMUSG00000054823	Nsd3	protein_coding	-0.269184	7.80188	7.50278	0.00267763	0.0202574	0	1
ENSMUSG00000039137	Whrn	protein_coding	-0.851581	3.72548	2.85725	0.00272334	0.0205538	0	1
ENSMUSG00000037112	Sik2	protein_coding	-0.435288	6.07598	5.61044	0.00275164	0.0207551	0	1
ENSMUSG00000020899	Pfas	protein_coding	-0.315208	7.40541	7.06033	0.00276679	0.0208444	0	1
ENSMUSG00000063382	Bcl9l	protein_coding	-0.456135	7.55941	7.07144	0.00277	0.0208537	0	1
ENSMUSG00000032258	Lca5	protein_coding	-1.13744	2.72861	1.59791	0.0027721	0.0208537	0	1
ENSMUSG00000035164	Zc3h12c	protein_coding	-0.469089	5.4416	4.9433	0.00281274	0.0211022	0	1
ENSMUSG00000044700	Tmem201	protein_coding	-0.393154	6.92684	6.50344	0.00281803	0.0211293	0	1
ENSMUSG00000035208	Slfn8	protein_coding	-0.430386	6.67445	6.21464	0.0028203	0.0211338	0	1
ENSMUSG00000008398	Elk3	protein_coding	-0.446643	6.6465	6.16861	0.0028302	0.0211828	0	1
ENSMUSG00000068966	Zbtb34	protein_coding	-0.405635	5.66828	5.23321	0.00287655	0.0214396	0	1
ENSMUSG00000000386	Mx1	protein_coding	-1.23412	2.78638	1.56436	0.00287811	0.0214396	0	1
ENSMUSG00000018377	Vezf1	protein_coding	-0.317067	8.02248	7.6744	0.00288121	0.02145	0	1
ENSMUSG00000035095	Fam167a	protein_coding	-1.21564	3.53621	2.31195	0.00288881	0.0214639	0	1
ENSMUSG00000022519	Srl	protein_coding	-0.777423	4.37753	3.57907	0.0028893	0.0214639	0	1
ENSMUSG00000036568	Bicral	protein_coding	-0.376947	6.67923	6.27196	0.00293612	0.0217176	0	1
ENSMUSG00000029513	Prkab1	protein_coding	-0.532148	4.9727	4.41397	0.0029474	0.0217628	0	1
ENSMUSG00000037692	Ahdc1	protein_coding	-0.378237	6.96009	6.55111	0.00295478	0.0217917	0	1
ENSMUSG00000023947	Nfkbie	protein_coding	-0.573202	5.00961	4.40802	0.00298208	0.0219673	0	1
ENSMUSG00000041757	Plekha6	protein_coding	-1.33165	3.49382	2.16409	0.00299527	0.0220516	0	1
ENSMUSG00000020432	Tcn2	protein_coding	-0.678613	4.32268	3.62121	0.0030176	0.0221901	0	1
ENSMUSG00000029202	Pds5a	protein_coding	-0.291283	8.65368	8.33307	0.00303334	0.0222798	0	1
ENSMUSG00000026667	Uhmk1	protein_coding	-0.281136	7.82316	7.51173	0.00303726	0.0222827	0	1
ENSMUSG00000029640	Usp12	protein_coding	-0.367769	6.25867	5.8609	0.00304707	0.0223376	0	1
ENSMUSG00000054509	Parp4	protein_coding	-0.391649	7.12605	6.70362	0.00304836	0.0223376	0	1
ENSMUSG00000023915	Tnfrsf21	protein_coding	-0.382046	6.33645	5.92543	0.00305007	0.0223376	0	1
ENSMUSG00000049327	Kmt5a	protein_coding	-0.323171	6.93603	6.5831	0.00306511	0.0224348	0	1
ENSMUSG00000006782	Cnp	protein_coding	-0.462827	5.60283	5.11005	0.00309955	0.0226721	0	1
ENSMUSG00000034636	Zyg11b	protein_coding	-0.328129	6.88738	6.5287	0.00310113	0.0226721	0	1
ENSMUSG00000028430	Nol6	protein_coding	-0.341414	6.92771	6.55654	0.00310421	0.0226746	0	1
ENSMUSG00000032411	Tfdp2	protein_coding	-0.313383	7.47797	7.13481	0.00310507	0.0226746	0	1
ENSMUSG00000021709	Erbin	protein_coding	-0.27741	8.82707	8.5189	0.00314084	0.022869	0	1
ENSMUSG00000001151	Pcnt	protein_coding	-0.289524	8.82437	8.5045	0.00314403	0.022869	0	1
ENSMUSG00000039315	Clnk	protein_coding	-1.75786	4.18392	2.42297	0.0031444	0.022869	0	1
ENSMUSG00000057133	Chd6	protein_coding	-0.30027	8.12529	7.79454	0.00315979	0.0229555	0	1
ENSMUSG00000060166	Zdhhc8	protein_coding	-0.438788	5.68699	5.22002	0.00315993	0.0229555	0	1
ENSMUSG00000002227	Mov10	protein_coding	-0.407152	6.00857	5.57171	0.00316664	0.0229909	0	1
ENSMUSG00000029510	Gpc2	protein_coding	-0.997615	3.76654	2.75525	0.00317455	0.0230351	0	1
ENSMUSG00000030691	Fchsd2	protein_coding	-0.348419	8.04337	7.66566	0.00319758	0.0231622	0	1
ENSMUSG00000025980	Hspd1	protein_coding	-0.3077	8.54029	8.20352	0.00320803	0.0232137	0	1
ENSMUSG00000020570	Sypl	protein_coding	-0.402001	6.59832	6.16698	0.00321907	0.0232524	0	1
ENSMUSG00000024687	Osbp	protein_coding	-0.351856	7.10451	6.7224	0.00321926	0.0232524	0	1
ENSMUSG00000014786	Slc9a5	protein_coding	-1.30792	2.77693	1.48439	0.00322375	0.0232551	0	1
ENSMUSG00000041849	Card6	protein_coding	-1.15592	3.3255	2.16294	0.00322516	0.0232551	0	1
ENSMUSG00000066357	Wdr6	protein_coding	-0.350962	6.62369	6.24315	0.00323215	0.0232858	0	1
ENSMUSG00000023216	Epb42	protein_coding	-1.42034	2.17872	0.806593	0.00326341	0.0234638	0	1
ENSMUSG00000037503	Fam168b	protein_coding	-0.301067	7.96069	7.6291	0.00326528	0.0234638	0	1
ENSMUSG00000036698	Ago2	protein_coding	-0.326265	8.25255	7.89504	0.00329296	0.0236337	0	1
ENSMUSG00000041995	Zbed3	protein_coding	-0.47013	5.44138	4.94231	0.00329454	0.0236337	0	1
ENSMUSG00000020250	Txnrd1	protein_coding	-0.305857	7.56597	7.23046	0.00330361	0.0236853	0	1
ENSMUSG00000047412	Zbtb44	protein_coding	-0.297379	7.27468	6.94744	0.00332868	0.0238379	0	1
ENSMUSG00000071714	Csf2rb2	protein_coding	-0.765797	4.1358	3.34956	0.00334079	0.023911	0	1
ENSMUSG00000028282	Casp8ap2	protein_coding	-0.386683	7.15107	6.73564	0.00337382	0.0241201	0	1
ENSMUSG00000052298	Cdc42se2	protein_coding	-0.464342	6.58521	6.0903	0.00339738	0.0242061	0	1
ENSMUSG00000001280	Sp1	protein_coding	-0.273297	8.24841	7.94477	0.00345478	0.0245271	0	1
ENSMUSG00000022637	Cblb	protein_coding	-0.37813	6.12541	5.71757	0.00345801	0.0245271	0	1
ENSMUSG00000029204	Rhoh	protein_coding	-0.431007	5.67493	5.21348	0.00347179	0.0245972	0	1
ENSMUSG00000049739	Zfp646	protein_coding	-0.275649	7.55951	7.25386	0.0035134	0.0248222	0	1
ENSMUSG00000021957	Tkt	protein_coding	-0.3051	8.83734	8.50314	0.00355408	0.0250514	0	1
ENSMUSG00000093445	Lrch4	protein_coding	-0.409197	6.59883	6.1606	0.00355959	0.0250643	0	1
ENSMUSG00000032410	Xrn1	protein_coding	-0.293541	7.02479	6.701	0.00356314	0.0250682	0	1
ENSMUSG00000024985	Tcf7l2	protein_coding	-0.488596	5.69086	5.17294	0.00356412	0.0250682	0	1
ENSMUSG00000029581	Fscn1	protein_coding	-0.809408	3.86223	3.03452	0.00357549	0.025084	0	1
ENSMUSG00000030232	Aebp2	protein_coding	-0.296793	7.1041	6.7778	0.00357633	0.025084	0	1
ENSMUSG00000002107	Celf2	protein_coding	-0.292354	8.32831	8.00571	0.00358907	0.0251315	0	1
ENSMUSG00000028826	Maco1	protein_coding	-0.297026	7.03997	6.71283	0.00362189	0.0253191	0	1
ENSMUSG00000031557	Plekha2	protein_coding	-0.389563	6.74976	6.32972	0.00367377	0.0256249	0	1
ENSMUSG00000052812	Atad2b	protein_coding	-0.302588	7.20453	6.87211	0.00367663	0.0256307	0	1
ENSMUSG00000032384	Csnk1g1	protein_coding	-0.40367	6.01772	5.58548	0.00369546	0.0257051	0	1
ENSMUSG00000089824	Rbm12	protein_coding	-0.418169	5.94178	5.49433	0.00371376	0.0258181	0	1
ENSMUSG00000028991	Mtor	protein_coding	-0.309121	7.373	7.03353	0.00373768	0.0259272	0	1
ENSMUSG00000000631	Myo18a	protein_coding	-0.279224	8.7071	8.39743	0.00374178	0.0259413	0	1
ENSMUSG00000005371	Fbxo11	protein_coding	-0.348006	6.99229	6.6136	0.00375161	0.0259952	0	1
ENSMUSG00000018846	Pank3	protein_coding	-0.447567	6.30409	5.82771	0.00375483	0.0260032	0	1
ENSMUSG00000070713	Hmgn2-ps	protein_coding	-1.73759	4.65076	2.90562	0.00375745	0.0260071	0	1
ENSMUSG00000020900	Myh10	protein_coding	-0.611459	6.38947	5.74752	0.00379457	0.0261921	0	1
ENSMUSG00000018501	Ncor1	protein_coding	-0.298894	9.5356	9.20613	0.00382784	0.0264073	0	1
ENSMUSG00000044934	Zfp367	protein_coding	-0.436869	6.31123	5.84566	0.00385193	0.0265589	0	1
ENSMUSG00000028106	Rprd2	protein_coding	-0.282418	7.59577	7.28313	0.00385555	0.0265694	0	1
ENSMUSG00000037999	Arap2	protein_coding	-0.569965	5.38873	4.79212	0.00391466	0.0268885	0	1
ENSMUSG00000029505	Ep400	protein_coding	-0.274579	9.25211	8.94706	0.00391781	0.0268955	0	1
ENSMUSG00000009470	Tnpo1	protein_coding	-0.245883	8.23718	7.96109	0.00396082	0.0271169	0	1
ENSMUSG00000022443	Myh9	protein_coding	-0.306214	10.9998	10.6626	0.0040078	0.0274087	0	1
ENSMUSG00000025195	Dnmbp	protein_coding	-0.360672	6.55967	6.16861	0.00406607	0.027732	0	1
ENSMUSG00000028630	Dyrk2	protein_coding	-0.448615	5.88275	5.40337	0.004077	0.0277915	0	1
ENSMUSG00000034021	Pds5b	protein_coding	-0.273547	7.82761	7.52363	0.00411137	0.0279804	0	1
ENSMUSG00000062794	Zfp599	protein_coding	-0.649961	4.25665	3.58282	0.00416587	0.028336	0	1
ENSMUSG00000053877	Srcap	protein_coding	-0.279432	9.67755	9.36708	0.00418333	0.0284394	0	1
ENSMUSG00000032840	Spring1	protein_coding	-0.840414	3.38372	2.52958	0.00419686	0.0284957	0	1
ENSMUSG00000055799	Tcf7l1	protein_coding	-1.24404	3.26447	2.02447	0.0041984	0.0284957	0	1
ENSMUSG00000018209	Stk4	protein_coding	-0.27479	8.56387	8.25809	0.00421103	0.0285293	0	1
ENSMUSG00000007613	Tgfbr1	protein_coding	-0.417864	5.57791	5.13091	0.0042445	0.0287313	0	1
ENSMUSG00000048118	Arid4a	protein_coding	-0.318894	7.84959	7.49958	0.00425866	0.0288117	0	1
ENSMUSG00000021959	Lats2	protein_coding	-0.429183	5.45466	4.99599	0.00426471	0.0288371	0	1
ENSMUSG00000029480	Dhx37	protein_coding	-0.32465	6.72939	6.3755	0.00427563	0.0288955	0	1
ENSMUSG00000021540	Smad5	protein_coding	-0.316965	7.33267	6.98502	0.00428659	0.028923	0	1
ENSMUSG00000031015	Swap70	protein_coding	-0.312569	7.15056	6.80716	0.00431464	0.0290573	0	1
ENSMUSG00000029771	Irf5	protein_coding	-0.755355	4.75704	3.979	0.00431571	0.0290573	0	1
ENSMUSG00000027304	Rtf1	protein_coding	-0.303973	7.48131	7.14727	0.00436566	0.0293466	0	1
ENSMUSG00000006304	Arpc2	protein_coding	-0.309956	8.19233	7.85312	0.00437703	0.0294073	0	1
ENSMUSG00000036186	Dipk1b	protein_coding	-0.638335	4.63094	3.96719	0.00440537	0.0295519	0	1
ENSMUSG00000008859	Rala	protein_coding	-0.547177	5.06373	4.48931	0.00442271	0.029651	0	1
ENSMUSG00000037646	Vps13b	protein_coding	-0.282585	8.13634	7.82379	0.00443555	0.0296931	0	1
ENSMUSG00000051339	2900026A02Rik	protein_coding	-0.323936	6.67075	6.31706	0.00443607	0.0296931	0	1
ENSMUSG00000038369	Ncoa6	protein_coding	-0.340137	7.47913	7.10855	0.00444409	0.0297311	0	1
ENSMUSG00000038604	Ripor1	protein_coding	-0.269709	7.9647	7.66463	0.00446784	0.0298582	0	1
ENSMUSG00000030956	Fam53b	protein_coding	-0.41241	6.0996	5.65935	0.00448331	0.0299457	0	1
ENSMUSG00000020358	Hnrnpab	protein_coding	-0.252181	9.40464	9.12245	0.00454492	0.0303412	0	1
ENSMUSG00000022353	Mtss1	protein_coding	-0.436543	5.8641	5.39703	0.00455024	0.0303606	0	1
ENSMUSG00000028920	Fbxo42	protein_coding	-0.408557	5.72549	5.28849	0.00457383	0.0304858	0	1
ENSMUSG00000002129	Sf3a1	protein_coding	-0.269743	8.1858	7.88555	0.00460113	0.0306353	0	1
ENSMUSG00000054342	Kcnn4	protein_coding	-0.344816	6.57639	6.20138	0.00460452	0.0306417	0	1
ENSMUSG00000026558	Uck2	protein_coding	-0.324795	7.18035	6.82661	0.0046443	0.0308738	0	1
ENSMUSG00000040325	Dcaf1	protein_coding	-0.271396	7.24547	6.94393	0.00465131	0.0309032	0	1
ENSMUSG00000067206	Lrrc66	protein_coding	-1.29123	2.88263	1.60395	0.00466009	0.0309298	0	1
ENSMUSG00000055013	Agap1	protein_coding	-0.356209	6.75774	6.3707	0.00466412	0.0309403	0	1
ENSMUSG00000000686	Abhd15	protein_coding	-0.522616	4.95353	4.40271	0.00466908	0.0309569	0	1
ENSMUSG00000036109	Mbnl3	protein_coding	-0.433845	6.50397	6.04021	0.00467739	0.0309794	0	1
ENSMUSG00000040957	Cables1	protein_coding	-0.698845	4.58578	3.86054	0.00470596	0.0311359	0	1
ENSMUSG00000041827	Oasl1	protein_coding	-1.19049	2.94567	1.76551	0.00471413	0.0311566	0	1
ENSMUSG00000024695	Zfp91	protein_coding	-0.291419	7.83807	7.51629	0.00471897	0.0311566	0	1
ENSMUSG00000027699	Ect2	protein_coding	-0.568819	5.23898	4.64125	0.00475274	0.0313333	0	1
ENSMUSG00000024073	Birc6	protein_coding	-0.305929	9.33622	8.99911	0.00475319	0.0313333	0	1
ENSMUSG00000001281	Itgb7	protein_coding	-0.671866	4.33208	3.63537	0.0047769	0.0314403	0	1
ENSMUSG00000045078	Rnf216	protein_coding	-0.275591	7.48452	7.1784	0.00485824	0.031909	0	1
ENSMUSG00000038366	Lasp1	protein_coding	-0.403343	7.19201	6.75833	0.00489897	0.0320834	0	1
ENSMUSG00000033187	BC016579	protein_coding	-1.82971	2.26642	0.513731	0.00491051	0.0321351	0	1
ENSMUSG00000023088	Abcc1	protein_coding	-0.267088	7.87661	7.57889	0.00494975	0.0323723	0	1
ENSMUSG00000039994	Timeless	protein_coding	-0.449519	6.61149	6.13327	0.0049519	0.0323723	0	1
ENSMUSG00000035891	Cerk	protein_coding	-0.353247	6.21225	5.82997	0.00495905	0.0324022	0	1
ENSMUSG00000031995	St14	protein_coding	-0.479765	5.24053	4.73189	0.00503345	0.0328203	0	1
ENSMUSG00000028799	Zfp362	protein_coding	-0.391843	6.4384	6.01572	0.00505253	0.0329276	0	1
ENSMUSG00000005034	Prkacb	protein_coding	-0.294684	8.04444	7.71893	0.00505977	0.0329394	0	1
ENSMUSG00000030738	Eif3c	protein_coding	-0.260127	9.10263	8.81233	0.00506217	0.0329394	0	1
ENSMUSG00000021733	Slc4a7	protein_coding	-0.421923	6.16692	5.71475	0.00513123	0.0332857	0	1
ENSMUSG00000034333	Zbed4	protein_coding	-0.327267	6.6345	6.2781	0.00515105	0.0333799	0	1
ENSMUSG00000022969	Il10rb	protein_coding	-0.546212	5.06459	4.49263	0.00523606	0.0338264	0	1
ENSMUSG00000090112	Shprh	protein_coding	-0.281236	7.17935	6.86816	0.00524047	0.0338375	0	1
ENSMUSG00000028656	Cap1	protein_coding	-0.303619	8.01274	7.67848	0.00529615	0.0341272	0	1
ENSMUSG00000038611	Phrf1	protein_coding	-0.285981	7.66167	7.34547	0.00531723	0.0342455	0	1
ENSMUSG00000029174	Tbc1d1	protein_coding	-0.360192	6.42254	6.03308	0.00534575	0.034394	0	1
ENSMUSG00000024908	Ppp6r3	protein_coding	-0.259629	7.82137	7.53142	0.00536224	0.0344825	0	1
ENSMUSG00000022390	Zc3h7b	protein_coding	-0.33799	8.32247	7.95303	0.00538462	0.0345911	0	1
ENSMUSG00000027288	Zfp106	protein_coding	-0.263578	9.13336	8.83935	0.00540475	0.0347027	0	1
ENSMUSG00000020576	Nbas	protein_coding	-0.410883	6.20505	5.76448	0.00542063	0.034787	0	1
ENSMUSG00000039428	Tmem135	protein_coding	-0.368637	5.95308	5.555	0.00544047	0.0348965	0	1
ENSMUSG00000075033	Nxpe3	protein_coding	-0.514536	5.28946	4.74743	0.00544864	0.0349311	0	1
ENSMUSG00000030465	Psd3	protein_coding	-0.436171	6.88604	6.41908	0.00545815	0.0349743	0	1
ENSMUSG00000059273	Zc3h4	protein_coding	-0.283167	7.80187	7.4891	0.00548533	0.0351307	0	1
ENSMUSG00000025225	Nfkb2	protein_coding	-0.403181	5.64954	5.21632	0.00555497	0.0354345	0	1
ENSMUSG00000021211	Akr1c12	protein_coding	-1.68097	1.8644	0.276235	0.00556141	0.0354378	0	1
ENSMUSG00000026469	Xpr1	protein_coding	-0.30472	7.1185	6.78318	0.00556691	0.0354549	0	1
ENSMUSG00000027523	Gnas	protein_coding	-0.263072	9.04382	8.75038	0.00559326	0.0356048	0	1
ENSMUSG00000063146	Clip2	protein_coding	-0.382676	6.57489	6.16104	0.00561664	0.0356815	0	1
ENSMUSG00000042390	Gatad2b	protein_coding	-0.295525	7.60878	7.28312	0.00562366	0.0356976	0	1
ENSMUSG00000028434	Epb41l4b	protein_coding	-0.357099	6.6873	6.29978	0.00562484	0.0356976	0	1
ENSMUSG00000016933	Plcg1	protein_coding	-0.343419	7.52934	7.15482	0.00567814	0.0359996	0	1
ENSMUSG00000021583	Erap1	protein_coding	-0.258636	7.65502	7.36627	0.00571166	0.0361394	0	1
ENSMUSG00000003382	Etv3	protein_coding	-0.404678	6.99405	6.55948	0.00572116	0.0361814	0	1
ENSMUSG00000021179	Nrde2	protein_coding	-0.347744	5.83628	5.45885	0.00572575	0.0361923	0	1
ENSMUSG00000057134	Ado	protein_coding	-0.41959	6.01924	5.56949	0.00578741	0.0365293	0	1
ENSMUSG00000038914	Dido1	protein_coding	-0.239226	8.62838	8.3585	0.00578776	0.0365293	0	1
ENSMUSG00000024472	Dcp2	protein_coding	-0.317729	7.35166	7.00505	0.00580338	0.0366095	0	1
ENSMUSG00000041702	Btbd7	protein_coding	-0.347995	7.01608	6.63867	0.00582254	0.0366936	0	1
ENSMUSG00000024120	Lrpprc	protein_coding	-0.311269	6.97406	6.63313	0.00586779	0.0369419	0	1
ENSMUSG00000057335	Cep170	protein_coding	-0.368808	6.96657	6.56719	0.00590599	0.0371267	0	1
ENSMUSG00000053158	Fes	protein_coding	-0.330668	6.32389	5.96342	0.00596356	0.0373954	0	1
ENSMUSG00000037972	Snn	protein_coding	-0.66911	5.43444	4.7356	0.00601053	0.0376062	0	1
ENSMUSG00000031903	Pla2g15	protein_coding	-0.543423	4.74938	4.17771	0.00611124	0.0381121	0	1
ENSMUSG00000028843	Sh3bgrl3	protein_coding	-0.449583	6.13014	5.65107	0.00611414	0.0381121	0	1
ENSMUSG00000039671	Zmynd8	protein_coding	-0.267561	8.11717	7.81996	0.00611761	0.0381148	0	1
ENSMUSG00000026083	Eif5b	protein_coding	-0.285767	8.04971	7.73366	0.00619381	0.0385504	0	1
ENSMUSG00000020315	Sptbn1	protein_coding	-0.283083	10.0812	9.76752	0.00619669	0.0385504	0	1
ENSMUSG00000031662	Snx20	protein_coding	-0.923388	3.60319	2.66168	0.00624419	0.0387312	0	1
ENSMUSG00000020828	Pld2	protein_coding	-0.647308	3.97863	3.30735	0.00625758	0.0387787	0	1
ENSMUSG00000033610	Pank1	protein_coding	-0.478169	5.72235	5.21704	0.00629226	0.0389335	0	1
ENSMUSG00000034957	Cebpa	protein_coding	-0.946899	3.64758	2.68761	0.00633313	0.039148	0	1
ENSMUSG00000056069	Otulinl	protein_coding	-1.09726	3.40601	2.29689	0.00635511	0.0392388	0	1
ENSMUSG00000066306	Numa1	protein_coding	-0.282159	10.2753	9.96234	0.00637056	0.0393022	0	1
ENSMUSG00000052056	Zfp217	protein_coding	-0.331884	6.88361	6.52153	0.00638161	0.0393512	0	1
ENSMUSG00000071847	Apcdd1	protein_coding	-1.64029	2.02457	0.471128	0.00641509	0.039519	0	1
ENSMUSG00000002984	Tomm40	protein_coding	-0.434978	5.67594	5.21237	0.00641899	0.0395237	0	1
ENSMUSG00000018433	Nol11	protein_coding	-0.346802	6.28421	5.90858	0.00642276	0.0395276	0	1
ENSMUSG00000031976	Urb2	protein_coding	-0.368655	6.41386	6.0165	0.00656579	0.040231	0	1
ENSMUSG00000029191	Rfc1	protein_coding	-0.287462	7.95978	7.64297	0.00657095	0.0402408	0	1
ENSMUSG00000041638	Gcn1	protein_coding	-0.254995	8.1341	7.84865	0.00657377	0.0402408	0	1
ENSMUSG00000039414	Heatr5b	protein_coding	-0.377056	6.1615	5.75439	0.00660084	0.0403673	0	1
ENSMUSG00000019984	Med23	protein_coding	-0.356603	6.34146	5.95577	0.0066339	0.0405301	0	1
ENSMUSG00000035960	Apex1	protein_coding	-0.479786	5.68784	5.17993	0.00663903	0.0405418	0	1
[truncated: 71 more rows]

## Sheet: LK_WT_12mvsLK_MUT_12m
genes	gene_name	gene_biotype	logFC	logCPM LK_WT_12m	logCPM LK_MUT_12m	PValue	FDR	signif_up (LK_MUT_12m) =156	signif_down (LK_MUT_12m) =73
ENSMUSG00000020900	Myh10	protein_coding	0.826692	7.29109	8.15541	4.14686e-17	2.43151e-14	1	0		protein coding UP
ENSMUSG00000040152	Thbs1	protein_coding	1.79239	2.05973	3.50084	8.02905e-13	2.69019e-10	1	0		putative EGR1 target genes	63
ENSMUSG00000030000	Add2	protein_coding	0.670887	6.26399	6.93209	6.74579e-11	1.79791e-08	1	0		all	156
ENSMUSG00000073643	Wdfy1	protein_coding	0.991823	4.4201	5.39787	4.29434e-09	8.83504e-07	1	0
ENSMUSG00000064225	Paqr9	protein_coding	0.738257	5.27732	6.00051	1.28549e-08	2.39286e-06	1	0
ENSMUSG00000030516	Tjp1	protein_coding	0.926562	4.44128	5.45782	2.32701e-08	3.89841e-06	1	0
ENSMUSG00000028063	Lmna	protein_coding	0.773313	5.09155	5.85208	2.49214e-08	4.11624e-06	1	0
ENSMUSG00000041570	Camsap2	protein_coding	0.662912	5.54349	6.21658	2.97384e-08	4.84364e-06	1	0
ENSMUSG00000024130	Abca3	protein_coding	0.548104	6.55119	7.10474	8.12026e-08	1.22085e-05	1	0
ENSMUSG00000022747	St3gal6	protein_coding	1.77134	1.53675	3.32601	2.44684e-07	3.1532e-05	1	0
ENSMUSG00000020646	Mboat2	protein_coding	1.14872	3.27198	4.35737	7.42362e-07	8.79362e-05	1	0
ENSMUSG00000042225	Ammecr1	protein_coding	0.535873	5.96273	6.49722	8.34406e-07	9.78508e-05	1	0
ENSMUSG00000022742	Cpox	protein_coding	0.492768	7.09481	7.58794	8.66869e-07	9.96645e-05	1	0
ENSMUSG00000028565	Nfia	protein_coding	0.503354	6.32483	6.81429	9.77481e-07	0.00011129	1	0
ENSMUSG00000042035	Igsf3	protein_coding	0.895746	4.0885	5.00603	1.44458e-06	0.000159817	1	0
ENSMUSG00000028644	Ermap	protein_coding	0.462797	7.92346	8.39244	1.81521e-06	0.000193518	1	0
ENSMUSG00000032058	Ppp2r1b	protein_coding	0.489816	6.10617	6.57171	4.22773e-06	0.000416627	1	0
ENSMUSG00000031996	Aplp2	protein_coding	0.437743	7.52213	7.94422	8.86717e-06	0.000796336	1	0
ENSMUSG00000027487	Cdk5rap1	protein_coding	1.09199	3.06141	4.11951	1.36249e-05	0.00115782	1	0
ENSMUSG00000042770	Hebp1	protein_coding	0.991096	3.35214	4.34903	1.4029e-05	0.00118358	1	0
ENSMUSG00000024896	Minpp1	protein_coding	0.435699	7.00134	7.43101	1.54724e-05	0.00128684	1	0
ENSMUSG00000023830	Igf2r	protein_coding	0.577875	5.29123	5.87137	1.68509e-05	0.00139162	1	0
ENSMUSG00000028923	Necap2	protein_coding	0.435221	6.80469	7.22399	1.92536e-05	0.00152559	1	0
ENSMUSG00000029752	Asns	protein_coding	0.54442	5.4182	5.9884	2.08795e-05	0.00163236	1	0
ENSMUSG00000034573	Ptpn13	protein_coding	1.00804	3.12332	4.20971	2.16115e-05	0.0016784	1	0
ENSMUSG00000019478	Rab4a	protein_coding	0.823186	3.91504	4.74048	3.54338e-05	0.00259708	1	0
ENSMUSG00000004319	Clcn3	protein_coding	0.464897	5.82274	6.28684	4.03538e-05	0.0028701	1	0
ENSMUSG00000024533	Spire1	protein_coding	0.420152	6.59101	7.01746	4.03826e-05	0.0028701	1	0
ENSMUSG00000019467	Arhgef25	protein_coding	0.95247	3.38605	4.28097	4.10709e-05	0.00288406	1	0
ENSMUSG00000026837	Col5a1	protein_coding	0.726394	4.28591	5.00516	5.43533e-05	0.00366322	1	0
ENSMUSG00000038725	Pkhd1l1	protein_coding	0.762657	4.05528	4.74757	6.16959e-05	0.00413125	1	0
ENSMUSG00000070803	Cited4	protein_coding	1.04883	2.87942	3.93211	6.20022e-05	0.00413125	1	0
ENSMUSG00000030515	Tarsl2	protein_coding	0.472777	5.69875	6.1702	6.49176e-05	0.00430083	1	0
ENSMUSG00000006567	Atp7b	protein_coding	0.485652	5.61134	6.07547	6.5765e-05	0.00430083	1	0
ENSMUSG00000027215	Cd82	protein_coding	0.676621	4.60444	5.25733	6.60143e-05	0.00430083	1	0
ENSMUSG00000022099	Dmtn	protein_coding	1.2759	1.97997	3.29213	7.74419e-05	0.00488259	1	0
ENSMUSG00000070056	Mfhas1	protein_coding	0.779887	3.95959	4.73169	8.30986e-05	0.0051835	1	0
ENSMUSG00000032496	Ltf	protein_coding	0.966169	3.03547	4.07436	9.01427e-05	0.00553457	1	0
ENSMUSG00000025417	Pip4k2c	protein_coding	0.461531	5.70423	6.16787	9.43422e-05	0.00576224	1	0
ENSMUSG00000020893	Per1	protein_coding	0.510731	5.35127	5.88047	9.99167e-05	0.00597156	1	0
ENSMUSG00000001763	Tspan33	protein_coding	0.61026	4.91383	5.52742	0.000100315	0.00597156	1	0
ENSMUSG00000035284	Vps13c	protein_coding	0.378547	7.29668	7.67234	0.000142206	0.00821502	1	0
ENSMUSG00000047844	Bex4	protein_coding	0.805884	3.47492	4.4558	0.000165951	0.00944713	1	0
ENSMUSG00000022994	Adcy6	protein_coding	0.387934	6.35932	6.74726	0.000170645	0.00956742	1	0
ENSMUSG00000056054	S100a8	protein_coding	1.44592	1.0691	2.69471	0.000182857	0.0100674	1	0
ENSMUSG00000032126	Hmbs	protein_coding	0.422199	5.83822	6.27403	0.000193355	0.0105464	1	0
ENSMUSG00000021361	Tmem14c	protein_coding	0.430406	5.77684	6.22034	0.000195266	0.0106013	1	0
ENSMUSG00000054191	Klf1	protein_coding	0.4113	5.89537	6.30841	0.000213755	0.0114986	1	0
ENSMUSG00000039542	Ncam1	protein_coding	0.762675	3.65799	4.55034	0.000234446	0.0125541	1	0
ENSMUSG00000001249	Hpn	protein_coding	0.807414	3.57886	4.34119	0.000254272	0.0133715	1	0
ENSMUSG00000017499	Cdc6	protein_coding	0.364959	6.67112	7.0418	0.000358526	0.01836	1	0
ENSMUSG00000034206	Polq	protein_coding	0.367152	6.40492	6.78141	0.000364897	0.0185244	1	0
ENSMUSG00000041329	Atp1b2	protein_coding	0.356804	6.92921	7.26091	0.000433592	0.0216372	1	0
ENSMUSG00000018001	Cyth3	protein_coding	0.358473	6.5333	6.87727	0.000483799	0.0237386	1	0
ENSMUSG00000034574	Daam1	protein_coding	0.368385	6.16363	6.53357	0.000571613	0.0272492	1	0
ENSMUSG00000041235	Chd7	protein_coding	0.515092	5.082	5.56245	0.000580546	0.027563	1	0
ENSMUSG00000031170	Slc38a5	protein_coding	0.633182	4.28724	4.88567	0.000601417	0.0284312	1	0
ENSMUSG00000040435	Ppp1r15a	protein_coding	0.467196	5.31106	5.67183	0.000681566	0.0311001	1	0
ENSMUSG00000042476	Abcb4	protein_coding	0.334828	7.42133	7.75413	0.000736663	0.0332263	1	0
ENSMUSG00000035472	Slc25a21	protein_coding	0.603964	4.39572	4.98778	0.000762677	0.0341371	1	0
ENSMUSG00000045328	Cenpe	protein_coding	0.329389	7.68261	8.01187	0.000787896	0.0349987	1	0
ENSMUSG00000045114	Prrt2	protein_coding	1.41983	0.037739	1.93083	0.000931253	0.04015	1	0
ENSMUSG00000025993	Slc40a1	protein_coding	0.51773	4.9483	5.48213	0.00099827	0.0426805	1	0
ENSMUSG00000021061	Sptb	protein_coding	1.25738	6.17494	7.49295	7.972e-35	1.33554e-31	1	0
ENSMUSG00000105827	H2bc18	protein_coding	0.963483	6.77113	7.73186	7.74736e-22	6.98871e-19	1	0
ENSMUSG00000096010	H4c16	protein_coding	1.28927	4.62952	5.89413	9.71374e-18	6.3285e-15	1	0
ENSMUSG00000050799	H2bc1	protein_coding	0.891184	5.7622	6.71175	9.33714e-17	5.21413e-14	1	0
ENSMUSG00000070390	Nlrp1b	protein_coding	3.46401	-0.367406	3.04699	9.37423e-16	4.77963e-13	1	0
ENSMUSG00000026532	Spta1	protein_coding	0.814663	6.01144	6.83618	7.29095e-15	3.56254e-12	1	0
ENSMUSG00000004552	Ctse	protein_coding	0.799167	6.00294	6.79832	2.4566e-14	1.15234e-11	1	0
ENSMUSG00000075031	H2bc3	protein_coding	0.756568	6.93364	7.69359	4.14239e-14	1.79918e-11	1	0
ENSMUSG00000069309	H2ac22	protein_coding	0.805107	5.91357	6.69223	4.94352e-14	2.07045e-11	1	0
ENSMUSG00000020333	Acsl6	protein_coding	1.76386	2.84839	4.38861	9.11899e-14	3.56461e-11	1	0
ENSMUSG00000114279	H2bc14	protein_coding	0.930359	5.24702	6.18622	1.88005e-13	6.68103e-11	1	0
ENSMUSG00000031543	Ank1	protein_coding	0.713972	7.28096	8.01205	4.65821e-13	1.60667e-10	1	0
ENSMUSG00000063954	H2ac19	protein_coding	0.684989	7.85579	8.54048	1.37591e-12	4.36088e-10	1	0
ENSMUSG00000062727	H2bc12	protein_coding	0.719945	6.51679	7.23837	1.69657e-12	5.2357e-10	1	0
ENSMUSG00000058385	H2bc8	protein_coding	0.650454	7.56021	8.21721	2.91278e-11	8.53955e-09	1	0
ENSMUSG00000047246	H2bc6	protein_coding	0.659806	6.87927	7.54262	5.54006e-11	1.54686e-08	1	0
ENSMUSG00000069273	H3c6	protein_coding	0.643393	7.03637	7.67593	1.22291e-10	3.11764e-08	1	0
ENSMUSG00000068855	H2ac20	protein_coding	0.619609	7.53214	8.14852	2.54239e-10	6.21137e-08	1	0
ENSMUSG00000069267	H3c2	protein_coding	0.609048	8.15909	8.77171	3.00387e-10	7.18907e-08	1	0
ENSMUSG00000100210	H3c7	protein_coding	0.645643	6.21473	6.86369	3.80946e-10	8.93471e-08	1	0
ENSMUSG00000023571	C1qtnf12	protein_coding	0.673335	5.73695	6.41315	1.4725e-09	3.25811e-07	1	0
ENSMUSG00000035299	Mid1	protein_coding	0.598053	6.57078	6.06784	3.85815e-09	8.07938e-07	1	0
ENSMUSG00000061615	H2ac4	protein_coding	0.598598	6.33608	6.94485	5.64477e-09	1.12197e-06	1	0
ENSMUSG00000069300	H2bc11	protein_coding	0.577088	6.99985	7.58126	8.91092e-09	1.71309e-06	1	0
ENSMUSG00000069301	H2ac11	protein_coding	0.583401	6.59906	7.16734	1.06982e-08	2.02351e-06	1	0
ENSMUSG00000110195	Pde2a	protein_coding	1.86467	0.758923	3.23705	1.34457e-08	2.42582e-06	1	0
ENSMUSG00000018102	H2bc4	protein_coding	0.717825	5.3772	6.09808	1.34458e-08	2.42582e-06	1	0
ENSMUSG00000028132	Tlcd4	protein_coding	0.961414	4.3881	5.36669	1.67411e-08	2.97459e-06	1	0
ENSMUSG00000101972	H3c11	protein_coding	0.639225	5.63024	6.29274	3.82297e-08	6.14137e-06	1	0
ENSMUSG00000061878	Sphk1	protein_coding	0.664698	5.51005	6.16232	3.96597e-08	6.20119e-06	1	0
ENSMUSG00000020125	Elane	protein_coding	0.53542	8.42413	8.90784	6.64827e-08	1.02585e-05	1	0
ENSMUSG00000095217	H2bc15	protein_coding	0.533565	7.28201	7.82267	7.33355e-08	1.11689e-05	1	0
ENSMUSG00000094777	H2ac24	protein_coding	0.540287	8.67963	9.21295	9.57976e-08	1.40427e-05	1	0
ENSMUSG00000099517	H3c8	protein_coding	0.573221	5.98899	6.58315	9.97685e-08	1.44443e-05	1	0
ENSMUSG00000030688	Stard10	protein_coding	0.570133	5.99445	6.57212	1.20088e-07	1.69672e-05	1	0
ENSMUSG00000099583	H3c4	protein_coding	0.53969	6.53423	7.0681	1.31304e-07	1.83309e-05	1	0
ENSMUSG00000069268	H2bc7	protein_coding	0.738682	5.0966	5.84603	1.52572e-07	2.08047e-05	1	0
ENSMUSG00000058126	Tpm3-rs7	protein_coding	1.16692	3.35291	4.07267	1.92377e-07	2.53484e-05	1	0
ENSMUSG00000069270	H2ac6	protein_coding	0.528493	6.40372	6.92663	2.58042e-07	3.28919e-05	1	0
ENSMUSG00000071478	H2ac7	protein_coding	0.52532	6.37279	6.90951	3.11809e-07	3.93181e-05	1	0
ENSMUSG00000035150	Eif2s3x	protein_coding	0.489114	8.02787	8.55249	3.99484e-07	4.93132e-05	1	0
ENSMUSG00000045629	Sh3tc2	protein_coding	1.31783	2.55414	3.80362	1.07978e-06	0.000121755	1	0
ENSMUSG00000071516	H2ac13	protein_coding	0.495804	6.35968	6.85495	1.39935e-06	0.000156287	1	0
ENSMUSG00000061991	H2ac10	protein_coding	0.473263	7.49532	7.96956	1.55178e-06	0.000170072	1	0
ENSMUSG00000081058	H3c15	protein_coding	0.474345	7.3415	7.81688	1.70706e-06	0.000183657	1	0
ENSMUSG00000061482	H4c4	protein_coding	0.45871	8.22345	8.68225	2.07254e-06	0.000218961	1	0
ENSMUSG00000074403	H3c13	protein_coding	0.465136	7.62032	8.09108	2.09871e-06	0.000219746	1	0
ENSMUSG00000069306	H4c17	protein_coding	0.47264	6.82262	7.29837	3.27653e-06	0.00033412	1	0
ENSMUSG00000063021	H2ac15	protein_coding	0.457015	7.56016	8.02221	3.32129e-06	0.000335765	1	0
ENSMUSG00000078851	H2ac25	protein_coding	0.494495	6.0807	6.57098	3.77226e-06	0.000374892	1	0
ENSMUSG00000069266	H4c2	protein_coding	0.521011	5.77904	6.30527	4.62233e-06	0.000451718	1	0
ENSMUSG00000069308	H2bc22	protein_coding	0.886007	3.96566	4.83227	5.44818e-06	0.000525865	1	0
ENSMUSG00000041237	Pklr	protein_coding	0.48342	6.12602	6.56613	5.47075e-06	0.000525865	1	0
ENSMUSG00000107705	Gm45062	protein_coding	1.78729	-1.13601	1.41141	6.78545e-06	0.000636584	1	0
ENSMUSG00000091405	H4c14	protein_coding	0.735206	4.69619	5.43505	7.66991e-06	0.000708228	1	0
ENSMUSG00000004655	Aqp1	protein_coding	0.437502	7.5885	8.02199	8.41049e-06	0.000764572	1	0
ENSMUSG00000101355	H3c10	protein_coding	0.80697	4.24118	5.02484	8.89572e-06	0.000796336	1	0
ENSMUSG00000069265	H3c1	protein_coding	0.618657	5.12262	5.76761	1.33148e-05	0.00113973	1	0
ENSMUSG00000058773	H1f5	protein_coding	0.420026	8.37021	8.79682	1.7801e-05	0.00144211	1	0
ENSMUSG00000036181	H1f2	protein_coding	0.460868	9.37659	9.83426	1.78312e-05	0.00144211	1	0
ENSMUSG00000064357	mt-Atp6	protein_coding	0.402431	8.04719	8.53214	3.0172e-05	0.00228276	1	0
ENSMUSG00000073400	Trim10	protein_coding	1.43895	1.7294	3.15189	3.43837e-05	0.00253596	1	0
ENSMUSG00000032484	Ngp	protein_coding	1.0042	2.91427	4.20315	3.59893e-05	0.0026214	1	0
ENSMUSG00000039109	F13a1	protein_coding	0.414462	7.02113	7.37328	3.82774e-05	0.00276629	1	0
ENSMUSG00000089736	Tgfbr3l	protein_coding	1.62489	0.948649	2.69017	3.84502e-05	0.00276629	1	0
ENSMUSG00000069272	H2ac8	protein_coding	0.807868	3.95563	4.70342	4.09815e-05	0.00288406	1	0
ENSMUSG00000114456	H2bc9	protein_coding	0.612588	4.92094	5.52478	9.77423e-05	0.00587807	1	0
ENSMUSG00000033688	Inhca	protein_coding	1.68989	0.243448	2.00432	0.000105992	0.00624605	1	0
ENSMUSG00000027562	Car2	protein_coding	0.399298	9.18606	9.56419	0.000153213	0.00876453	1	0
ENSMUSG00000003585	Sec14l2	protein_coding	1.22588	2.10599	3.19835	0.000169074	0.00956742	1	0
ENSMUSG00000052565	H1f3	protein_coding	0.392024	9.06422	9.46566	0.000171453	0.00956742	1	0
ENSMUSG00000058624	Gda	protein_coding	0.531509	5.16994	5.59406	0.000178312	0.00986354	1	0
ENSMUSG00000060981	H4c8	protein_coding	0.379624	6.86254	7.24961	0.000188609	0.0103356	1	0
ENSMUSG00000069274	H4c6	protein_coding	0.486743	5.39217	5.87394	0.000210358	0.011368	1	0
ENSMUSG00000027073	Prg2	protein_coding	1.34349	1.09629	2.78525	0.00030441	0.015726	1	0
ENSMUSG00000031877	Ces2g	protein_coding	0.355832	7.23686	7.59367	0.000368568	0.0186301	1	0
ENSMUSG00000020490	Btnl10	protein_coding	0.834868	3.15307	4.16433	0.000496626	0.0242664	1	0
ENSMUSG00000028825	Rhd	protein_coding	0.617287	4.40411	4.98683	0.000540637	0.0260908	1	0
ENSMUSG00000027556	Car1	protein_coding	0.339542	8.44744	8.79001	0.000556773	0.0266501	1	0
ENSMUSG00000056025	Clca3a1	protein_coding	0.605666	4.45137	4.88732	0.00060368	0.0284312	1	0
ENSMUSG00000042680	Garem1	protein_coding	0.690077	3.94071	4.59227	0.00064089	0.0299431	1	0
ENSMUSG00000000957	Mmp14	protein_coding	0.513317	5.04121	5.57613	0.000650088	0.0302523	1	0
ENSMUSG00000005686	Ampd3	protein_coding	0.587213	4.5631	5.12074	0.000667432	0.0309367	1	0
ENSMUSG00000022584	Ly6c2	protein_coding	0.517612	4.98577	5.53499	0.000717105	0.0324691	1	0
ENSMUSG00000049932	H2ax	protein_coding	0.333552	7.18915	7.52374	0.000868301	0.0381369	1	0
ENSMUSG00000040904	Gm21988	protein_coding	1.35555	0.886544	2.29225	0.000894542	0.0391429	1	0
ENSMUSG00000096764	Gm21985	protein_coding	1.06736	1.32488	3.11056	0.000902285	0.0391892	1	0
ENSMUSG00000107023	Gm42715	protein_coding	0.551076	4.74497	5.29377	0.000919696	0.0397981	1	0
ENSMUSG00000064288	H4c12	protein_coding	0.332776	7.00223	7.33385	0.00100086	0.0426805	1	0
ENSMUSG00000032131	Abcg4	protein_coding	0.71592	3.66189	4.35224	0.00103829	0.0441162	1	0
ENSMUSG00000118491	Gm44505	protein_coding	0.433638	5.40609	5.75158	0.00105726	0.0446331	1	0
ENSMUSG00000060678	H4c3	protein_coding	0.39886	5.65765	6.05369	0.00107073	0.045005	1	0
ENSMUSG00000063689	H2ac21	protein_coding	0.631281	4.10533	4.73082	0.00108806	0.0455702	1	0
ENSMUSG00000093954	Gm16867	protein_coding	-2.43285	4.56165	-0.443997	3.74208e-21	2.92556e-18	0	1
ENSMUSG00000056999	Ide	protein_coding	-0.919954	8.26719	7.34218	5.8835e-20	4.31224e-17	0	1
ENSMUSG00000001865	Cpa3	protein_coding	-0.963767	6.36139	5.37508	1.16091e-16	6.18819e-14	0	1
ENSMUSG00000109061	Gm49320	protein_coding	-3.33968	2.71653	-1.32068	3.62316e-12	1.08946e-09	0	1
ENSMUSG00000058883	Zfp708	protein_coding	-3.28497	2.29106	-1.46841	4.60705e-11	1.31773e-08	0	1
ENSMUSG00000072676	Tmem254	protein_coding	-1.40555	4.68186	3.26233	6.25596e-11	1.70613e-08	0	1
ENSMUSG00000095463	Entpd4	protein_coding	-1.254	4.91964	3.49047	2.28189e-10	5.69356e-08	0	1
ENSMUSG00000078887	Gm6710	protein_coding	-2.51146	2.95383	-0.0547125	4.68441e-10	1.07714e-07	0	1
ENSMUSG00000043557	Mdga1	protein_coding	-0.610362	7.36282	6.74182	3.13506e-09	6.68452e-07	0	1
ENSMUSG00000039997	Ifi203	protein_coding	-0.650446	6.41899	5.77869	6.05209e-09	1.18288e-06	0	1
ENSMUSG00000028156	Eif4e	protein_coding	-0.575397	7.45427	6.87888	2.02402e-08	3.54263e-06	0	1
ENSMUSG00000034664	Itga2b	protein_coding	-0.564923	7.78601	7.20941	2.15427e-08	3.71516e-06	0	1
ENSMUSG00000003949	Hlf	protein_coding	-0.805324	5.68307	4.91142	3.96341e-08	6.20119e-06	0	1
ENSMUSG00000002565	Scin	protein_coding	-1.01183	4.97404	3.94628	8.72888e-08	1.29574e-05	0	1
ENSMUSG00000005125	Ndrg1	protein_coding	-0.570229	6.56714	6.03542	1.16781e-07	1.67011e-05	0	1
ENSMUSG00000117694	Snhg4	protein_coding	-2.27968	2.22305	0.495927	1.47947e-07	2.04114e-05	0	1
ENSMUSG00000024030	Abcg1	protein_coding	-0.714015	5.80714	5.0949	2.37e-07	3.08811e-05	0	1
ENSMUSG00000042817	Flt3	protein_coding	-0.570244	6.34886	5.78343	3.73061e-07	4.65414e-05	0	1
ENSMUSG00000039167	Adgrl4	protein_coding	-0.476913	7.47162	7.03663	2.83699e-06	0.00029442	0	1
ENSMUSG00000020160	Meis1	protein_coding	-0.478526	7.35961	6.8675	3.13021e-06	0.000322	0	1
ENSMUSG00000030653	Gm45837	protein_coding	-1.37766	3.67017	-0.382097	3.7226e-06	0.000373119	0	1
ENSMUSG00000076431	Sox4	protein_coding	-0.454224	7.8574	7.40699	5.80384e-06	0.000553347	0	1
ENSMUSG00000025094	Slc18a2	protein_coding	-0.5474	6.10139	5.54541	7.22853e-06	0.00067277	0	1
ENSMUSG00000025790	Slco3a1	protein_coding	-0.493442	6.3459	5.90213	9.21692e-06	0.000812683	0	1
ENSMUSG00000098557	Kctd12	protein_coding	-0.489819	6.35181	5.86748	1.1823e-05	0.00101947	0	1
ENSMUSG00000069833	Ahnak	protein_coding	-0.543295	5.9711	5.4772	1.49529e-05	0.00125252	0	1
ENSMUSG00000024610	Cd74	protein_coding	-1.18163	3.82878	2.59146	1.912e-05	0.00152531	0	1
ENSMUSG00000026581	Sell	protein_coding	-0.430506	7.67649	7.234	1.95328e-05	0.00153733	0	1
ENSMUSG00000022817	Itgb5	protein_coding	-1.57284	2.92474	1.47421	2.55423e-05	0.00197062	0	1
ENSMUSG00000112640	Gm32687	protein_coding	-1.64449	2.60333	0.292585	3.1956e-05	0.00240223	0	1
ENSMUSG00000026024	Als2	protein_coding	-0.477779	6.22685	5.74605	3.32676e-05	0.0024699	0	1
ENSMUSG00000093752	Gm20716	protein_coding	-0.480469	6.19721	5.65958	3.32774e-05	0.0024699	0	1
ENSMUSG00000026357	Rgs18	protein_coding	-0.456034	6.35119	5.83761	4.29624e-05	0.00299893	0	1
ENSMUSG00000021871	Gm49342	protein_coding	-1.63634	1.58341	-0.847706	4.82178e-05	0.00330673	0	1
ENSMUSG00000032554	Trf	protein_coding	-0.517678	5.964	5.44991	4.85419e-05	0.0033096	0	1
ENSMUSG00000054641	Mmrn1	protein_coding	-0.70805	5.17934	4.25408	5.20326e-05	0.00352709	0	1
ENSMUSG00000092060	Bend4	protein_coding	-0.954408	4.20771	3.28017	6.57022e-05	0.00430083	0	1
ENSMUSG00000052142	Rasal3	protein_coding	-0.438471	6.40869	5.97207	6.83287e-05	0.00442702	0	1
ENSMUSG00000000782	Tcf7	protein_coding	-1.68274	2.55641	0.771749	6.93908e-05	0.00447113	0	1
ENSMUSG00000072235	Tuba1a	protein_coding	-1.3888	3.11511	1.52716	6.99069e-05	0.00447977	0	1
ENSMUSG00000023828	Slc22a3	protein_coding	-0.408937	7.22171	6.80407	7.44591e-05	0.0047199	0	1
ENSMUSG00000020120	Plek	protein_coding	-0.40643	7.15473	6.73996	8.24275e-05	0.00516913	0	1
ENSMUSG00000030157	Clec2d	protein_coding	-0.467591	6.13491	5.67048	8.38797e-05	0.00520454	0	1
ENSMUSG00000117098	Gm49909	protein_coding	-0.826573	4.1964	3.67678	8.76352e-05	0.00540894	0	1
ENSMUSG00000006154	Eps8l1	protein_coding	-0.963085	3.95438	3.09489	9.53198e-05	0.00579179	0	1
ENSMUSG00000007480	Mc5r	protein_coding	-0.522225	5.80317	5.27438	0.000101146	0.0059906	0	1
ENSMUSG00000023927	Satb1	protein_coding	-0.416564	6.50965	6.09163	0.000114704	0.00672567	0	1
ENSMUSG00000024378	Stard4	protein_coding	-0.490526	5.95208	5.4549	0.000121818	0.00707208	0	1
ENSMUSG00000060470	Adgrg3	protein_coding	-0.38512	7.32923	6.93081	0.000170644	0.00956742	0	1
ENSMUSG00000021360	Gcnt2	protein_coding	-0.416815	6.33568	5.94858	0.000172143	0.00956742	0	1
ENSMUSG00000048148	Nwd1	protein_coding	-0.435563	6.10866	5.68866	0.000246464	0.0130193	0	1
ENSMUSG00000021139	Gm20498	protein_coding	-1.2431	3.19542	1.83058	0.000293531	0.0152311	0	1
ENSMUSG00000005142	Man2b1	protein_coding	-0.368098	7.19954	6.83333	0.000352459	0.0181285	0	1
ENSMUSG00000039153	Runx2	protein_coding	-0.417094	6.13279	5.72194	0.000361265	0.0184198	0	1
ENSMUSG00000025203	Scd2	protein_coding	-0.353019	7.93561	7.56772	0.000392115	0.0197353	0	1
ENSMUSG00000024924	Vldlr	protein_coding	-0.873292	4.07266	3.20566	0.000422494	0.0211734	0	1
ENSMUSG00000024620	Pdgfrb	protein_coding	-0.500092	5.61973	5.14319	0.000448968	0.0222154	0	1
ENSMUSG00000025278	Flnb	protein_coding	-0.362325	7.01734	6.65813	0.000469876	0.0231522	0	1
ENSMUSG00000009687	Fxyd5	protein_coding	-0.385903	6.33892	5.95398	0.000507219	0.0246811	0	1
ENSMUSG00000044258	Ctla2a	protein_coding	-0.571908	5.32744	4.77934	0.000529952	0.0256808	0	1
ENSMUSG00000049871	Nlrc3	protein_coding	-0.819946	4.17323	3.31871	0.000544576	0.0261731	0	1
ENSMUSG00000031805	Jak3	protein_coding	-0.41112	6.06852	5.67779	0.000610913	0.0286567	0	1
ENSMUSG00000063450	Syne2	protein_coding	-0.475992	5.63254	5.23525	0.000672202	0.0309683	0	1
ENSMUSG00000040732	Erg	protein_coding	-0.392037	6.18284	5.79264	0.000674201	0.0309683	0	1
ENSMUSG00000055639	Dach1	protein_coding	-0.351981	7.03403	6.68061	0.000676037	0.0309683	0	1
ENSMUSG00000040751	Lat2	protein_coding	-0.618465	4.89898	4.30538	0.00077693	0.0346428	0	1
ENSMUSG00000034833	Tespa1	protein_coding	-0.508305	5.47141	4.99148	0.000863365	0.0380627	0	1
ENSMUSG00000041488	Stx3	protein_coding	-0.645621	4.70414	4.06493	0.000995139	0.0426805	0	1
ENSMUSG00000016494	Cd34	protein_coding	-0.324296	8.0688	7.75253	0.00105807	0.0446331	0	1
ENSMUSG00000039908	Slc26a11	protein_coding	-1.4355	2.00206	0.684726	0.00112451	0.0469293	0	1
ENSMUSG00000024044	Epb41l3	protein_coding	-1.38746	2.21243	0.735893	0.00116743	0.0484334	0	1
ENSMUSG00000036594	H2-Aa	protein_coding	-1.32613	2.46029	1.25215	0.00116881	0.0484334	0	1
ENSMUSG00000020642	Rnf144a	protein_coding	-0.358069	6.35949	6.01078	0.00120186	0.0496275	0	1
ENSMUSG00000024014	Pim1	protein_coding	0.0247548	6.77558	6.81661	0.808158	0.993744	0	0
ENSMUSG00000038418	Egr1	protein_coding	0.559782	3.77074	4.40878	0.00712803	0.176724	0	0
