# Supplementary material for: Germline Jak2-R1063H mutation interferes with normal hematopoietic development and increases risk of thrombosis and leukemic transformation
Source: Leukemia. 2025 Aug 21;39(11):2745–57. doi: 10.1038/s41375-025-02737-w (PMC12589134; doi:10.1038/s41375-025-02737-w)
Supplement: Supplementary file 5 — Data Set 2 [file 41375_2025_2737_MOESM5_ESM.xlsx]

## Sheet: Overview
	Title:	Germline Jak2-R1063H mutation interferes with normal hematopoietic development and increases risk of thrombosis and leukemic transformation
	Authors:	Veronika Zimolova, Monika Burocziova, Linda Berkova, Srdjan Grusanovic, Jan Gursky, Lubos Janotka, Petr Kasparek, Alena Pecinova, David Kundrat, Dusan Hrckulak, Jakub Onhajzer, Ivana Jeziskova, Lucie Nekvindova, Barbora Weinbergerova, Sarka Pospisilova, Michael Doubek, Meritxell Alberich-Jorda, Vladimir Korinek, Vladimir Divoky, Lucie Lanikova
	Annotation:	Descriptive statistical analysis of 200 randomly selected MPN patients, categorized based on the presence or absence of the JAK2 R1063H mutation

## Sheet: Table A
Table 2A Descriptive characteristics of patients with and without JAK2 R1063H mutation
		JAK2 R1063H mutation
Parameter	Statistics	Negative	Positive	p-value
		N=190	N=10
Gender	n / n miss	190 / 0	10 / 0
Female	n (%)	117 (61.6%)	6 (60.0%)	1.0000
Male	n (%)	73 (38.4%)	4 (40.0%)
Age at sampling [years]	n / n miss	190 / 0	10 / 0	0.1791
	Mean (SD)	62.1 (13.46)	68.5 (10.38)
	Median (Q1, Q3)	62.2 (53.8, 71.8)	68.0 (62.1, 75.8)
	Min, Max	25, 90	55, 89
Age at diagnosis [years]	n / n miss	190 / 0	10 / 0	0.0646
	Mean (SD)	52.0 (14.47)	60.1 (7.68)
	Median (Q1, Q3)	52.3 (42.8, 62.4)	61.3 (55.8, 65.4)
	Min, Max	0, 78	48, 70
Disease phenotype	n / n miss	190 / 0	10 / 0
ET	n (%)	65 (34.2%)	6 (60.0%)	0.3103
PMF	n (%)	45 (23.7%)	1 (10.0%)
PV	n (%)	80 (42.1%)	3 (30.0%)
Time from diagnosis (months)	n / n miss	190 / 0	10 / 0	0.1712
	Mean (SD)	117.7 (52.25)	101.4 (52.68)
	Median (Q1, Q3)	111.3 (79.1, 138.0)	78.2 (73.8, 108.7)
	Min, Max	50, 354	53, 223
Time from therapy start (months)	n / n miss	190 / 0	10 / 0	0.1969
	Mean (SD)	106.7 (53.31)	84.5 (30.31)
	Median (Q1, Q3)	96.2 (67.8, 129.2)	75.0 (67.6, 91.1)
	Min, Max	0, 354	53, 161
Past thrombotic events	n / n miss	146 / 44	9 / 1
No	n (%)	114 (78.1%)	6 (66.7%)	0.4230
Yes	n (%)	32 (21.9%)	3 (33.3%)
Past bleeding events	n / n miss	146 / 44	9 / 1
No	n (%)	137 (93.8%)	9 (100.0%)	1.0000
Yes	n (%)	9 (6.2%)
Transformation to AML or other progression*	n / n miss	146 / 44	9 / 1
No	n (%)	127 (87.0%)	6 (66.7%)	0.1181
Yes	n (%)	19 (13.0%)	3 (33.3%)
Past thrombotic events or bleeding events or transformation to AML or other progression	n / n miss	146 / 44	9 / 1
No	n (%)	91 (62.3%)	4 (44.4%)	0.3095
Yes	n (%)	55 (37.7%)	5 (55.6%)
Congenital thrombophilia (FLV, prothrombin mutation)	n / n miss	155 / 35	6 / 4
No	n (%)	133 (85.8%)	5 (83.3%)	1.0000
Yes	n (%)	22 (14.2%)	1 (16.7%)
BMI over 30	n / n miss	155 / 35	6 / 4
No	n (%)	145 (93.5%)	6 (100.0%)	1.0000
Yes	n (%)	10 (6.5%)
Smoking	n / n miss	151 / 39	6 / 4
No	n (%)	136 (90.1%)	6 (100.0%)	1.0000
Yes	n (%)	15 (9.9%)
Diabetes	n / n miss	151 / 39	6 / 4
No	n (%)	136 (90.1%)	6 (100.0%)	1.0000
Yes	n (%)	15 (9.9%)
Hypertension	n / n miss	155 / 35	6 / 4
No	n (%)	72 (46.5%)	2 (33.3%)	0.6879
Yes	n (%)	83 (53.5%)	4 (66.7%)
Max = Maximum, Min = Minimum, N = number of patients in study groups, n / n miss = number of available values / number of missing values, n (%) = number of subjects with given characteristics (percentage out of available values), Q1 = first quartile, Q3 = third quartile, SD = standard deviation.
P-values were obtained through the Chi-squared test or Fisher exact test (categorical variables) and two-sample t-test or Mann-Whitney test (continuous variables).
*Progression includes also post-PV fibrotic progression

## Sheet: Table B
Table 2B Hazard ratio estimates of death through multivariate Cox regression model
Parameter	HR	P-value
JAK2 R1063H: Positive vs. negative	1.50 (95% CI: 0.54–4.18)	0.4361
Congenital thrombophilia: Yes vs. no	0.64 (95% CI: 0.29–1.41)	0.2680
BMI over 30: Yes vs. no	0.89 (95% CI: 0.35–2.26)	0.8047
Smoking: Yes vs. no	1.16 (95% CI: 0.55–2.43)	0.6983
Hypertension: Yes vs. no	1.28 (95% CI: 0.78–2.11)	0.3202
CI = confidence interval, HR = hazard ratio.
P-values were obtained through Chi-squared test. Together 47 patients were excluded due to missing data.
